# Supplementary material for: Characteristics and dynamics of malaria vectors around the Soum dam in Nanoro Health District, Burkina Faso
Source: PLoS One. 2026 Apr 30;21(4):e0348192. doi: 10.1371/journal.pone.0348192 (PMC13132233; doi:10.1371/journal.pone.0348192)
Supplement: S1 Dataset — (XLSX) [file pone.0348192.s005.xlsx]

## Sheet: Sheet1
Village_Code	Collection_method	Species	Sex
ED	PSC	An. flavicosta	female
ED	PSC	An. funestus	female
ED	PSC	An. funestus	female
ED	PSC	An. funestus	female
ED	PSC	An. funestus	female
ED	PSC	An. funestus	female
ED	PSC	An. funestus	female
ED	PSC	An. funestus	female
ED	PSC	An. funestus	female
ED	PSC	An. funestus	female
ED	PSC	An. funestus	female
ED	PSC	An. funestus	female
ED	PSC	An. funestus	female
ED	PSC	An. funestus	female
ED	PSC	An. funestus	female
ED	PSC	An. funestus	female
ED	PSC	An. funestus	female
ED	PSC	An. funestus	female
ED	PSC	An. funestus	female
ED	PSC	An. funestus	female
ED	PSC	An. funestus	female
ED	PSC	An. funestus	male
ED	PSC	An. funestus	male
ED	PSC	An. funestus	female
ED	PSC	An. funestus	female
ED	PSC	An. funestus	female
ED	PSC	An. funestus	female
ED	PSC	An. funestus	female
ED	PSC	An. funestus	female
EF	PSC	An. funestus	female
EG	PSC	An. funestus	female
SB	PSC	An. funestus	female
SB	PSC	An. funestus	female
SB	PSC	An. funestus	female
SB	PSC	An. funestus	female
SB	PSC	An. funestus	female
SB	PSC	An. funestus	female
SB	PSC	An. funestus	female
SB	PSC	An. funestus	female
SB	PSC	An. funestus	female
SB	PSC	An. funestus	female
SB	PSC	An. funestus	female
SB	PSC	An. funestus	female
SB	PSC	An. funestus	female
SB	PSC	An. funestus	female
SB	PSC	An. funestus	female
SB	PSC	An. funestus	female
SB	PSC	An. funestus	female
SB	PSC	An. funestus	female
SB	PSC	An. funestus	female
SB	PSC	An. funestus	female
SB	PSC	An. funestus	male
SB	PSC	An. funestus	female
SB	PSC	An. funestus	female
SB	PSC	An. funestus	female
SB	PSC	An. funestus	female
SB	PSC	An. funestus	female
SB	PSC	An. funestus	female
SB	PSC	An. funestus	female
SB	PSC	An. funestus	female
SB	PSC	An. funestus	female
SB	PSC	An. funestus	female
SB	PSC	An. funestus	female
SB	PSC	An. funestus	female
SB	PSC	An. funestus	female
SB	PSC	An. funestus	female
SB	PSC	An. funestus	female
SB	PSC	An. funestus	female
SB	PSC	An. funestus	female
SB	PSC	An. funestus	female
SB	PSC	An. funestus	female
SB	PSC	An. funestus	female
SB	PSC	An. funestus	female
SB	PSC	An. funestus	female
SB	PSC	An. funestus	female
SB	PSC	An. funestus	female
SB	PSC	An. funestus	female
SB	PSC	An. funestus	female
SB	PSC	An. funestus	female
SB	PSC	An. funestus	female
SB	PSC	An. funestus	female
SB	PSC	An. funestus	female
SB	PSC	An. funestus	female
SB	PSC	An. funestus	female
SB	PSC	An. funestus	female
SB	PSC	An. funestus	female
SB	PSC	An. funestus	female
SB	PSC	An. funestus	female
SB	PSC	An. funestus	female
SB	PSC	An. funestus	female
SB	PSC	An. funestus	female
SB	PSC	An. funestus	female
SB	PSC	An. funestus	female
SB	PSC	An. funestus	female
SB	PSC	An. funestus	female
SB	PSC	An. funestus	female
SB	PSC	An. funestus	female
SB	PSC	An. funestus	female
SB	PSC	An. funestus	female
SB	PSC	An. funestus	female
SB	PSC	An. funestus	female
SB	PSC	An. funestus	female
SB	PSC	An. funestus	female
SB	PSC	An. funestus	male
SB	PSC	An. funestus	male
SB	PSC	An. funestus	male
SB	PSC	An. funestus	male
SB	PSC	An. funestus	male
SB	PSC	An. funestus	male
SB	PSC	An. funestus	male
SB	PSC	An. funestus	male
SB	PSC	An. funestus	male
SB	PSC	An. funestus	male
SB	PSC	An. funestus	male
SB	PSC	An. funestus	male
SB	PSC	An. funestus	female
SB	PSC	An. funestus	female
SB	PSC	An. funestus	female
SE	PSC	An. funestus	female
SE	PSC	An. funestus	female
SE	PSC	An. funestus	female
SE	PSC	An. funestus	female
SE	PSC	An. funestus	female
SE	PSC	An. funestus	female
SE	PSC	An. funestus	female
SE	PSC	An. funestus	female
SE	PSC	An. funestus	female
SE	PSC	An. funestus	female
SE	PSC	An. funestus	female
SE	PSC	An. funestus	female
SE	PSC	An. funestus	female
SE	PSC	An. funestus	female
SE	PSC	An. funestus	female
SE	PSC	An. funestus	female
SE	PSC	An. funestus	male
SE	PSC	An. funestus	male
SE	PSC	An. funestus	male
SE	PSC	An. funestus	male
SE	PSC	An. funestus	male
SE	PSC	An. funestus	male
SE	PSC	An. funestus	male
SE	PSC	An. funestus	male
SE	PSC	An. funestus	male
SE	PSC	An. funestus	male
SE	PSC	An. funestus	male
SE	PSC	An. funestus	male
SE	PSC	An. funestus	male
SE	PSC	An. funestus	male
SE	PSC	An. funestus	male
SE	PSC	An. funestus	male
SE	PSC	An. funestus	male
SE	PSC	An. funestus	male
SE	PSC	An. funestus	male
SE	PSC	An. funestus	male
SE	PSC	An. funestus	male
SE	PSC	An. funestus	male
SE	PSC	An. funestus	female
SE	PSC	An. funestus	female
SE	PSC	An. funestus	female
SE	PSC	An. funestus	female
SE	PSC	An. funestus	female
SE	PSC	An. funestus	female
SE	PSC	An. funestus	female
SE	PSC	An. funestus	female
SE	PSC	An. funestus	female
SE	PSC	An. funestus	female
SE	PSC	An. funestus	female
SE	PSC	An. funestus	female
SE	PSC	An. funestus	female
SE	PSC	An. funestus	female
SE	PSC	An. funestus	female
SE	PSC	An. funestus	male
SE	PSC	An. funestus	male
SE	PSC	An. funestus	male
SE	PSC	An. funestus	male
SE	PSC	An. funestus	female
SE	PSC	An. funestus	female
SE	PSC	An. funestus	female
SE	PSC	An. funestus	female
SE	PSC	An. funestus	female
SE	PSC	An. funestus	female
SE	PSC	An. funestus	female
SE	PSC	An. funestus	female
SE	PSC	An. funestus	female
SE	PSC	An. funestus	female
SE	PSC	An. funestus	female
SE	PSC	An. funestus	female
SE	PSC	An. funestus	female
SE	PSC	An. funestus	female
SE	PSC	An. funestus	female
SE	PSC	An. funestus	female
SE	PSC	An. funestus	female
SE	PSC	An. funestus	female
SE	PSC	An. funestus	female
SE	PSC	An. funestus	female
SE	PSC	An. funestus	female
SE	PSC	An. funestus	female
SE	PSC	An. funestus	female
SE	PSC	An. funestus	female
SE	PSC	An. funestus	female
SE	PSC	An. funestus	female
SE	PSC	An. funestus	male
SE	PSC	An. funestus	male
SE	PSC	An. funestus	male
SE	PSC	An. funestus	male
SE	PSC	An. funestus	male
SE	PSC	An. funestus	male
SE	PSC	An. funestus	male
SE	PSC	An. funestus	male
SE	PSC	An. funestus	male
SE	PSC	An. funestus	male
SE	PSC	An. funestus	male
SE	PSC	An. funestus	male
SE	PSC	An. funestus	male
SE	PSC	An. funestus	male
SE	PSC	An. funestus	male
SE	PSC	An. funestus	male
SE	PSC	An. funestus	male
SE	PSC	An. funestus	male
SE	PSC	An. funestus	male
SE	PSC	An. funestus	male
SE	PSC	An. funestus	male
SE	PSC	An. funestus	male
ED	PSC	An. gambiae s.l	female
ED	PSC	An. gambiae s.l	female
ED	PSC	An. gambiae s.l	female
ED	PSC	An. gambiae s.l	female
ED	PSC	An. gambiae s.l	female
ED	PSC	An. gambiae s.l	female
ED	PSC	An. gambiae s.l	female
ED	PSC	An. gambiae s.l	female
ED	PSC	An. gambiae s.l	female
ED	PSC	An. gambiae s.l	female
ED	PSC	An. gambiae s.l	female
ED	PSC	An. gambiae s.l	female
ED	PSC	An. gambiae s.l	female
ED	PSC	An. gambiae s.l	female
ED	PSC	An. gambiae s.l	female
ED	PSC	An. gambiae s.l	female
EF	PSC	An. gambiae s.l	female
EF	PSC	An. gambiae s.l	female
EF	PSC	An. gambiae s.l	female
EF	PSC	An. gambiae s.l	female
EF	PSC	An. gambiae s.l	female
EF	PSC	An. gambiae s.l	female
EF	PSC	An. gambiae s.l	female
EF	PSC	An. gambiae s.l	female
EF	PSC	An. gambiae s.l	female
EF	PSC	An. gambiae s.l	female
EF	PSC	An. gambiae s.l	female
EF	PSC	An. gambiae s.l	female
EG	PSC	An. gambiae s.l	female
EG	PSC	An. gambiae s.l	female
EG	PSC	An. gambiae s.l	female
EG	PSC	An. gambiae s.l	female
EG	PSC	An. gambiae s.l	female
EG	PSC	An. gambiae s.l	female
EG	PSC	An. gambiae s.l	male
EG	PSC	An. gambiae s.l	female
EG	PSC	An. gambiae s.l	female
EG	PSC	An. gambiae s.l	female
EG	PSC	An. gambiae s.l	female
EG	PSC	An. gambiae s.l	female
EG	PSC	An. gambiae s.l	female
EG	PSC	An. gambiae s.l	female
EG	PSC	An. gambiae s.l	male
SB	PSC	An. gambiae s.l	female
SB	PSC	An. gambiae s.l	female
SB	PSC	An. gambiae s.l	female
SB	PSC	An. gambiae s.l	female
SB	PSC	An. gambiae s.l	female
SB	PSC	An. gambiae s.l	female
SB	PSC	An. gambiae s.l	female
SB	PSC	An. gambiae s.l	female
SB	PSC	An. gambiae s.l	female
SB	PSC	An. gambiae s.l	female
SB	PSC	An. gambiae s.l	female
SB	PSC	An. gambiae s.l	female
SB	PSC	An. gambiae s.l	female
SB	PSC	An. gambiae s.l	female
SB	PSC	An. gambiae s.l	female
SB	PSC	An. gambiae s.l	female
SB	PSC	An. gambiae s.l	female
SB	PSC	An. gambiae s.l	female
SB	PSC	An. gambiae s.l	female
SB	PSC	An. gambiae s.l	female
SB	PSC	An. gambiae s.l	female
SB	PSC	An. gambiae s.l	female
SB	PSC	An. gambiae s.l	female
SB	PSC	An. gambiae s.l	female
SB	PSC	An. gambiae s.l	male
SB	PSC	An. gambiae s.l	male
SB	PSC	An. gambiae s.l	male
SB	PSC	An. gambiae s.l	male
SB	PSC	An. gambiae s.l	male
SE	PSC	An. gambiae s.l	female
SE	PSC	An. gambiae s.l	female
SE	PSC	An. gambiae s.l	female
SE	PSC	An. gambiae s.l	female
SE	PSC	An. gambiae s.l	female
SE	PSC	An. gambiae s.l	female
SE	PSC	An. gambiae s.l	female
SE	PSC	An. gambiae s.l	female
SE	PSC	An. gambiae s.l	female
SE	PSC	An. gambiae s.l	female
SE	PSC	An. gambiae s.l	female
SE	PSC	An. gambiae s.l	female
SE	PSC	An. gambiae s.l	female
SE	PSC	An. gambiae s.l	female
SE	PSC	An. gambiae s.l	female
SE	PSC	An. gambiae s.l	female
SE	PSC	An. gambiae s.l	female
SE	PSC	An. gambiae s.l	female
SE	PSC	An. gambiae s.l	female
SE	PSC	An. gambiae s.l	female
SE	PSC	An. gambiae s.l	female
SE	PSC	An. gambiae s.l	female
SE	PSC	An. gambiae s.l	female
SE	PSC	An. gambiae s.l	female
SE	PSC	An. gambiae s.l	female
SE	PSC	An. gambiae s.l	female
SE	PSC	An. gambiae s.l	female
SE	PSC	An. gambiae s.l	female
SE	PSC	An. gambiae s.l	female
SE	PSC	An. gambiae s.l	female
SE	PSC	An. gambiae s.l	male
SE	PSC	An. gambiae s.l	male
SE	PSC	An. gambiae s.l	male
SE	PSC	An. gambiae s.l	male
SE	PSC	An. gambiae s.l	male
SE	PSC	An. gambiae s.l	male
SE	PSC	An. gambiae s.l	male
SE	PSC	An. gambiae s.l	male
SE	PSC	An. gambiae s.l	male
SE	PSC	An. gambiae s.l	male
SE	PSC	An. gambiae s.l	male
SE	PSC	An. gambiae s.l	male
SE	PSC	An. gambiae s.l	male
SE	PSC	An. gambiae s.l	male
SE	PSC	An. gambiae s.l	male
SE	PSC	An. gambiae s.l	male
SE	PSC	An. gambiae s.l	male
SE	PSC	An. gambiae s.l	male
SE	PSC	An. gambiae s.l	male
SE	PSC	An. gambiae s.l	male
SE	PSC	An. gambiae s.l	male
SE	PSC	An. gambiae s.l	male
SE	PSC	An. gambiae s.l	male
SE	PSC	An. gambiae s.l	male
SE	PSC	An. gambiae s.l	male
SE	PSC	An. gambiae s.l	male
SE	PSC	An. gambiae s.l	male
SE	PSC	An. gambiae s.l	male
SE	PSC	An. gambiae s.l	male
SE	PSC	An. gambiae s.l	male
SE	PSC	An. gambiae s.l	female
SE	PSC	An. gambiae s.l	female
SE	PSC	An. gambiae s.l	female
SE	PSC	An. gambiae s.l	female
SE	PSC	An. gambiae s.l	female
SE	PSC	An. gambiae s.l	male
SE	PSC	An. gambiae s.l	male
SE	PSC	An. gambiae s.l	male
SE	PSC	An. gambiae s.l	female
SE	PSC	An. gambiae s.l	female
SE	PSC	An. gambiae s.l	female
SE	PSC	An. gambiae s.l	female
SE	PSC	An. gambiae s.l	male
SE	PSC	An. gambiae s.l	male
ED	PSC	An. rufipes	female
ED	PSC	An. rufipes	female
ED	PSC	An. rufipes	female
EF	PSC	An. rufipes	female
SB	PSC	An. rufipes	female
SB	PSC	An. rufipes	female
SB	PSC	An. rufipes	female
SB	PSC	An. rufipes	female
SB	PSC	An. rufipes	male
SE	PSC	An. rufipes	female
SE	PSC	An. rufipes	female
SE	PSC	An. rufipes	female
SE	PSC	An. rufipes	female
SE	PSC	An. rufipes	female
SE	PSC	An. rufipes	female
SE	PSC	An. rufipes	female
SE	PSC	An. rufipes	male
SE	PSC	An. rufipes	male
SE	PSC	An. rufipes	male
SE	PSC	An. rufipes	male
SE	PSC	An. rufipes	male
SE	PSC	An. rufipes	male
SE	PSC	An. rufipes	male
SE	PSC	An. rufipes	male
SE	PSC	An. rufipes	male
SE	PSC	An. rufipes	female
SE	PSC	An. rufipes	female
SE	PSC	An. rufipes	female
SE	PSC	An. rufipes	female
SE	PSC	An. rufipes	female
SE	PSC	An. rufipes	female
SE	PSC	An. rufipes	male
SE	PSC	An. rufipes	male
SE	PSC	An. rufipes	male
SE	PSC	An. rufipes	male
SE	PSC	An. rufipes	male
SE	PSC	An. rufipes	female
SE	PSC	An. rufipes	male
SE	PSC	An. rufipes	female
SE	PSC	An. rufipes	female
SE	PSC	An. rufipes	female
SE	PSC	An. rufipes	female
SE	PSC	An. rufipes	female
SE	PSC	An. rufipes	female
SE	PSC	An. rufipes	female
SE	PSC	An. rufipes	female
SE	PSC	An. rufipes	male
SE	PSC	An. rufipes	male
SE	PSC	An. rufipes	male
SE	PSC	An. rufipes	male
SE	PSC	An. rufipes	male
SE	PSC	An. rufipes	male
SE	PSC	An. rufipes	male
SE	PSC	An. rufipes	male
SE	PSC	An. rufipes	male
SE	PSC	An. rufipes	male
SE	PSC	An. rufipes	male
ED	PSC	An. rufipes	male
ED	PSC	An. funestus	female
EF	PSC	An. gambiae s.l	female
EG	PSC	An. gambiae s.l	female
SB	PSC	An. gambiae s.l	female
SB	PSC	An. gambiae s.l	male
SB	PSC	An. funestus	male
SB	PSC	An. gambiae s.l	female
SB	PSC	An. gambiae s.l	female
SB	PSC	An. gambiae s.l	female
SB	PSC	An. gambiae s.l	female
SB	PSC	An. gambiae s.l	male
SB	PSC	An. gambiae s.l	male
SB	PSC	An. gambiae s.l	male
SB	PSC	An. gambiae s.l	male
SB	PSC	An. gambiae s.l	male
SB	PSC	An. gambiae s.l	male
SB	PSC	An. gambiae s.l	male
SB	PSC	An. funestus	female
SB	PSC	An. funestus	female
SB	PSC	An. funestus	female
SB	PSC	An. funestus	female
SB	PSC	An. funestus	male
SB	PSC	An. rufipes	female
SB	PSC	An. rufipes	female
SB	PSC	An. rufipes	female
SE	PSC	An. gambiae s.l	female
SE	PSC	An. gambiae s.l	female
SE	PSC	An. gambiae s.l	female
SE	PSC	An. gambiae s.l	female
SE	PSC	An. gambiae s.l	female
SE	PSC	An. gambiae s.l	female
SE	PSC	An. gambiae s.l	male
SE	PSC	An. gambiae s.l	male
SE	PSC	An. funestus	female
SE	PSC	An. funestus	female
SE	PSC	An. funestus	female
SE	PSC	An. funestus	male
SE	PSC	An. rufipes	male
SE	PSC	An. rufipes	male
SE	PSC	An. rufipes	male
SE	PSC	An. rufipes	male
SE	PSC	An. gambiae s.l	female
SE	PSC	An. gambiae s.l	female
SE	PSC	An. gambiae s.l	female
SE	PSC	An. gambiae s.l	female
SE	PSC	An. gambiae s.l	female
SE	PSC	An. gambiae s.l	female
SE	PSC	An. gambiae s.l	female
SE	PSC	An. gambiae s.l	female
SE	PSC	An. gambiae s.l	female
SE	PSC	An. gambiae s.l	female
SE	PSC	An. gambiae s.l	female
SE	PSC	An. gambiae s.l	female
SE	PSC	An. gambiae s.l	female
SE	PSC	An. gambiae s.l	male
SE	PSC	An. gambiae s.l	male
SE	PSC	An. gambiae s.l	male
SE	PSC	An. gambiae s.l	male
SE	PSC	An. funestus	female
SE	PSC	An. funestus	female
SE	PSC	An. funestus	female
SE	PSC	An. funestus	female
SE	PSC	An. funestus	female
SE	PSC	An. funestus	female
SE	PSC	An. funestus	female
SE	PSC	An. funestus	female
SE	PSC	An. funestus	female
SE	PSC	An. funestus	female
SE	PSC	An. funestus	female
SE	PSC	An. funestus	female
SE	PSC	An. funestus	female
SE	PSC	An. funestus	female
SE	PSC	An. funestus	female
SE	PSC	An. funestus	female
SE	PSC	An. funestus	female
SE	PSC	An. funestus	female
SE	PSC	An. funestus	male
SE	PSC	An. funestus	male
SE	PSC	An. funestus	male
SE	PSC	An. funestus	male
SE	PSC	An. funestus	male
SE	PSC	An. funestus	male
SE	PSC	An. funestus	male
SE	PSC	An. funestus	male
SE	PSC	An. gambiae s.l	female
SE	PSC	An. gambiae s.l	female
SE	PSC	An. gambiae s.l	female
SE	PSC	An. gambiae s.l	female
SE	PSC	An. gambiae s.l	female
SE	PSC	An. gambiae s.l	female
SE	PSC	An. gambiae s.l	female
SE	PSC	An. gambiae s.l	female
SE	PSC	An. funestus	female
SE	PSC	An. funestus	female
SE	PSC	An. funestus	female
SE	PSC	An. funestus	female
SE	PSC	An. funestus	female
SE	PSC	An. funestus	female
SE	PSC	An. funestus	female
SE	PSC	An. funestus	female
SE	PSC	An. funestus	female
SE	PSC	An. funestus	female
SE	PSC	An. funestus	female
SE	PSC	An. funestus	female
SE	PSC	An. funestus	male
SE	PSC	An. rufipes	female
SE	PSC	An. rufipes	female
SE	PSC	An. rufipes	female
SE	PSC	An. gambiae s.l	male
SE	PSC	An. funestus	female
SE	PSC	An. funestus	female
SE	PSC	An. funestus	female
SE	PSC	An. funestus	female
SE	PSC	An. gambiae s.l	female
SE	PSC	An. gambiae s.l	female
SE	PSC	An. gambiae s.l	female
SE	PSC	An. gambiae s.l	female
SE	PSC	An. gambiae s.l	female
SE	PSC	An. gambiae s.l	male
SE	PSC	An. funestus	female
SE	PSC	An. funestus	female
SE	PSC	An. funestus	female
SE	PSC	An. funestus	female
SE	PSC	An. funestus	female
SE	PSC	An. funestus	female
SE	PSC	An. funestus	female
SE	PSC	An. funestus	female
SE	PSC	An. funestus	male
SE	PSC	An. rufipes	female
SE	PSC	An. rufipes	female
SE	PSC	An. gambiae s.l	female
SE	PSC	An. gambiae s.l	female
SE	PSC	An. funestus	male
SE	PSC	An. rufipes	female
SE	PSC	An. rufipes	female
SE	PSC	An. rufipes	female
SE	PSC	An. rufipes	female
SE	PSC	An. rufipes	female
SE	PSC	An. rufipes	male
SE	PSC	An. rufipes	male
SE	PSC	An. gambiae s.l	female
SE	PSC	An. gambiae s.l	female
SE	PSC	An. gambiae s.l	female
SE	PSC	An. gambiae s.l	female
SE	PSC	An. gambiae s.l	female
SE	PSC	An. gambiae s.l	female
SE	PSC	An. gambiae s.l	female
SE	PSC	An. gambiae s.l	female
SE	PSC	An. gambiae s.l	female
SE	PSC	An. gambiae s.l	female
SE	PSC	An. gambiae s.l	female
SE	PSC	An. gambiae s.l	female
SE	PSC	An. gambiae s.l	female
SE	PSC	An. gambiae s.l	female
SE	PSC	An. gambiae s.l	female
SE	PSC	An. gambiae s.l	female
SE	PSC	An. gambiae s.l	female
SE	PSC	An. gambiae s.l	female
SE	PSC	An. gambiae s.l	female
SE	PSC	An. gambiae s.l	female
SE	PSC	An. gambiae s.l	female
SE	PSC	An. gambiae s.l	female
SE	PSC	An. gambiae s.l	female
SE	PSC	An. gambiae s.l	female
SE	PSC	An. gambiae s.l	female
SE	PSC	An. gambiae s.l	female
SE	PSC	An. gambiae s.l	female
SE	PSC	An. gambiae s.l	female
SE	PSC	An. gambiae s.l	female
SE	PSC	An. gambiae s.l	male
SE	PSC	An. gambiae s.l	male
SE	PSC	An. gambiae s.l	male
SE	PSC	An. gambiae s.l	male
SE	PSC	An. gambiae s.l	male
SE	PSC	An. gambiae s.l	male
SE	PSC	An. gambiae s.l	male
SE	PSC	An. funestus	female
SE	PSC	An. funestus	female
SE	PSC	An. funestus	female
SE	PSC	An. funestus	female
SE	PSC	An. funestus	female
SE	PSC	An. funestus	female
SE	PSC	An. funestus	female
SE	PSC	An. funestus	female
SE	PSC	An. funestus	female
SE	PSC	An. funestus	female
SE	PSC	An. funestus	female
SE	PSC	An. rufipes	female
SE	PSC	An. rufipes	female
SE	PSC	An. rufipes	female
SE	PSC	An. rufipes	female
SE	PSC	An. rufipes	female
SE	PSC	An. rufipes	female
SE	PSC	An. rufipes	female
SE	PSC	An. rufipes	female
SE	PSC	An. rufipes	female
SE	PSC	An. rufipes	female
SE	PSC	An. rufipes	female
SE	PSC	An. rufipes	female
SE	PSC	An. rufipes	female
SE	PSC	An. rufipes	female
SE	PSC	An. rufipes	female
SE	PSC	An. rufipes	female
SE	PSC	An. rufipes	female
SE	PSC	An. rufipes	female
SE	PSC	An. rufipes	female
SE	PSC	An. rufipes	male
SE	PSC	An. rufipes	male
SE	PSC	An. rufipes	male
SE	PSC	An. rufipes	male
SE	PSC	An. rufipes	male
SE	PSC	An. rufipes	male
SE	PSC	An. rufipes	male
SE	PSC	An. rufipes	male
SE	PSC	An. rufipes	male
SE	PSC	An. rufipes	male
SE	PSC	An. rufipes	male
SE	PSC	An. rufipes	male
SE	PSC	An. rufipes	male
SE	PSC	An. rufipes	male
SE	PSC	An. rufipes	male
SE	PSC	An. rufipes	male
SE	PSC	An. rufipes	male
SE	PSC	An. rufipes	male
SE	PSC	An. rufipes	male
SE	PSC	An. rufipes	male
SE	PSC	An. rufipes	male
SE	PSC	An. rufipes	male
SE	PSC	An. gambiae s.l	female
SE	PSC	An. gambiae s.l	female
SE	PSC	An. gambiae s.l	female
SE	PSC	An. gambiae s.l	female
SE	PSC	An. gambiae s.l	female
SE	PSC	An. gambiae s.l	female
SE	PSC	An. gambiae s.l	female
SE	PSC	An. gambiae s.l	female
SE	PSC	An. gambiae s.l	female
SE	PSC	An. gambiae s.l	female
SE	PSC	An. gambiae s.l	female
SE	PSC	An. gambiae s.l	female
SE	PSC	An. gambiae s.l	female
SE	PSC	An. gambiae s.l	male
SE	PSC	An. gambiae s.l	male
SE	PSC	An. gambiae s.l	male
SE	PSC	An. gambiae s.l	male
SE	PSC	An. funestus	female
SE	PSC	An. funestus	female
SE	PSC	An. funestus	female
SE	PSC	An. funestus	female
SE	PSC	An. funestus	male
SE	PSC	An. rufipes	female
SE	PSC	An. rufipes	female
SE	PSC	An. rufipes	female
SE	PSC	An. rufipes	female
SE	PSC	An. rufipes	female
SE	PSC	An. rufipes	female
SE	PSC	An. rufipes	female
SE	PSC	An. rufipes	female
SE	PSC	An. rufipes	female
SE	PSC	An. rufipes	female
SE	PSC	An. rufipes	female
SE	PSC	An. rufipes	female
SE	PSC	An. rufipes	female
SE	PSC	An. rufipes	female
SE	PSC	An. rufipes	male
SE	PSC	An. flavicosta	female
SE	PSC	An. gambiae s.l	female
SE	PSC	An. gambiae s.l	female
SE	PSC	An. gambiae s.l	female
SE	PSC	An. gambiae s.l	female
SE	PSC	An. gambiae s.l	female
SE	PSC	An. gambiae s.l	female
SE	PSC	An. gambiae s.l	female
SE	PSC	An. gambiae s.l	female
SE	PSC	An. gambiae s.l	female
SE	PSC	An. gambiae s.l	female
SE	PSC	An. gambiae s.l	female
SE	PSC	An. gambiae s.l	female
SE	PSC	An. gambiae s.l	female
SE	PSC	An. gambiae s.l	female
SE	PSC	An. gambiae s.l	female
SE	PSC	An. gambiae s.l	female
SE	PSC	An. gambiae s.l	female
SE	PSC	An. gambiae s.l	female
SE	PSC	An. gambiae s.l	female
SE	PSC	An. gambiae s.l	female
SE	PSC	An. gambiae s.l	female
SE	PSC	An. gambiae s.l	female
SE	PSC	An. gambiae s.l	female
SE	PSC	An. gambiae s.l	female
SE	PSC	An. gambiae s.l	female
SE	PSC	An. gambiae s.l	female
SE	PSC	An. gambiae s.l	female
SE	PSC	An. gambiae s.l	female
SE	PSC	An. gambiae s.l	female
SE	PSC	An. gambiae s.l	female
SE	PSC	An. gambiae s.l	female
SE	PSC	An. gambiae s.l	female
SE	PSC	An. gambiae s.l	female
SE	PSC	An. gambiae s.l	female
SE	PSC	An. gambiae s.l	female
SE	PSC	An. gambiae s.l	female
SE	PSC	An. gambiae s.l	female
SE	PSC	An. gambiae s.l	female
SE	PSC	An. gambiae s.l	female
SE	PSC	An. gambiae s.l	female
SE	PSC	An. gambiae s.l	female
SE	PSC	An. gambiae s.l	female
SE	PSC	An. gambiae s.l	female
SE	PSC	An. gambiae s.l	female
SE	PSC	An. gambiae s.l	female
SE	PSC	An. gambiae s.l	female
SE	PSC	An. gambiae s.l	female
SE	PSC	An. gambiae s.l	female
SE	PSC	An. gambiae s.l	female
SE	PSC	An. gambiae s.l	female
SE	PSC	An. gambiae s.l	female
SE	PSC	An. gambiae s.l	female
SE	PSC	An. gambiae s.l	female
SE	PSC	An. gambiae s.l	female
SE	PSC	An. gambiae s.l	female
SE	PSC	An. gambiae s.l	female
SE	PSC	An. gambiae s.l	female
SE	PSC	An. gambiae s.l	female
SE	PSC	An. gambiae s.l	female
SE	PSC	An. gambiae s.l	female
SE	PSC	An. gambiae s.l	female
SE	PSC	An. gambiae s.l	female
SE	PSC	An. gambiae s.l	female
SE	PSC	An. gambiae s.l	female
SE	PSC	An. gambiae s.l	female
SE	PSC	An. gambiae s.l	female
SE	PSC	An. gambiae s.l	female
SE	PSC	An. gambiae s.l	female
SE	PSC	An. gambiae s.l	female
SE	PSC	An. gambiae s.l	female
SE	PSC	An. gambiae s.l	female
SE	PSC	An. gambiae s.l	female
SE	PSC	An. gambiae s.l	female
SE	PSC	An. gambiae s.l	female
SE	PSC	An. gambiae s.l	female
SE	PSC	An. gambiae s.l	female
SE	PSC	An. gambiae s.l	female
SE	PSC	An. gambiae s.l	female
SE	PSC	An. gambiae s.l	female
SE	PSC	An. gambiae s.l	female
SE	PSC	An. gambiae s.l	female
SE	PSC	An. gambiae s.l	female
SE	PSC	An. gambiae s.l	female
SE	PSC	An. gambiae s.l	female
SE	PSC	An. gambiae s.l	female
SE	PSC	An. gambiae s.l	female
SE	PSC	An. gambiae s.l	female
SE	PSC	An. gambiae s.l	female
SE	PSC	An. gambiae s.l	female
SE	PSC	An. gambiae s.l	female
SE	PSC	An. gambiae s.l	female
SE	PSC	An. gambiae s.l	female
SE	PSC	An. gambiae s.l	female
SE	PSC	An. gambiae s.l	female
SE	PSC	An. gambiae s.l	male
SE	PSC	An. gambiae s.l	male
SE	PSC	An. gambiae s.l	male
SE	PSC	An. gambiae s.l	male
SE	PSC	An. gambiae s.l	male
SE	PSC	An. gambiae s.l	male
SE	PSC	An. gambiae s.l	male
SE	PSC	An. gambiae s.l	male
SE	PSC	An. gambiae s.l	male
SE	PSC	An. gambiae s.l	male
SE	PSC	An. gambiae s.l	male
SE	PSC	An. gambiae s.l	male
SE	PSC	An. gambiae s.l	male
SE	PSC	An. gambiae s.l	male
SE	PSC	An. gambiae s.l	male
SE	PSC	An. gambiae s.l	male
SE	PSC	An. gambiae s.l	male
SE	PSC	An. rufipes	female
SE	PSC	An. rufipes	female
SE	PSC	An. rufipes	female
SE	PSC	An. rufipes	female
SE	PSC	An. rufipes	female
SE	PSC	An. rufipes	female
SE	PSC	An. rufipes	female
SE	PSC	An. rufipes	female
SE	PSC	An. rufipes	female
SE	PSC	An. rufipes	female
SE	PSC	An. rufipes	female
SE	PSC	An. rufipes	female
SE	PSC	An. rufipes	female
SE	PSC	An. rufipes	female
SE	PSC	An. rufipes	female
SE	PSC	An. rufipes	female
SE	PSC	An. rufipes	female
SE	PSC	An. rufipes	female
SE	PSC	An. rufipes	female
SE	PSC	An. rufipes	female
SE	PSC	An. rufipes	female
SE	PSC	An. rufipes	female
SE	PSC	An. rufipes	female
SE	PSC	An. rufipes	female
SE	PSC	An. rufipes	female
SE	PSC	An. rufipes	female
SE	PSC	An. rufipes	female
SE	PSC	An. rufipes	female
SE	PSC	An. rufipes	female
SE	PSC	An. rufipes	female
SE	PSC	An. rufipes	female
SE	PSC	An. rufipes	female
SE	PSC	An. rufipes	female
SE	PSC	An. rufipes	female
SE	PSC	An. rufipes	female
SE	PSC	An. rufipes	female
SE	PSC	An. rufipes	female
SE	PSC	An. rufipes	female
SE	PSC	An. rufipes	female
SE	PSC	An. rufipes	female
SE	PSC	An. rufipes	female
SE	PSC	An. rufipes	female
SE	PSC	An. rufipes	female
SE	PSC	An. rufipes	female
SE	PSC	An. rufipes	female
SE	PSC	An. rufipes	female
SE	PSC	An. rufipes	female
SE	PSC	An. rufipes	female
SE	PSC	An. rufipes	female
SE	PSC	An. rufipes	female
SE	PSC	An. rufipes	female
SE	PSC	An. rufipes	female
SE	PSC	An. rufipes	female
SE	PSC	An. rufipes	female
SE	PSC	An. rufipes	female
SE	PSC	An. rufipes	female
SE	PSC	An. rufipes	female
SE	PSC	An. rufipes	female
SE	PSC	An. rufipes	female
SE	PSC	An. rufipes	female
SE	PSC	An. rufipes	female
SE	PSC	An. rufipes	female
SE	PSC	An. rufipes	female
SE	PSC	An. rufipes	female
SE	PSC	An. rufipes	female
SE	PSC	An. rufipes	female
SE	PSC	An. rufipes	female
SE	PSC	An. rufipes	female
SE	PSC	An. rufipes	male
SE	PSC	An. rufipes	male
SE	PSC	An. rufipes	male
SE	PSC	An. rufipes	male
SE	PSC	An. rufipes	male
SE	PSC	An. rufipes	male
SE	PSC	An. flavicosta	female
SE	PSC	An. flavicosta	female
SE	PSC	An. flavicosta	female
SE	PSC	An. flavicosta	female
SE	PSC	An. flavicosta	female
SE	PSC	An. flavicosta	female
SE	PSC	An. flavicosta	female
SE	PSC	An. flavicosta	female
SE	PSC	An. flavicosta	female
SE	PSC	An. gambiae s.l	female
SE	PSC	An. gambiae s.l	female
SE	PSC	An. gambiae s.l	female
SE	PSC	An. gambiae s.l	female
SE	PSC	An. gambiae s.l	male
SE	PSC	An. rufipes	female
SE	PSC	An. rufipes	female
SE	PSC	An. rufipes	female
SE	PSC	An. rufipes	female
SE	PSC	An. rufipes	female
SE	PSC	An. flavicosta	female
SE	PSC	An. flavicosta	female
ED	PSC	An. gambiae s.l	female
ED	PSC	An. gambiae s.l	female
ED	PSC	An. gambiae s.l	female
ED	PSC	An. gambiae s.l	female
ED	PSC	An. gambiae s.l	female
ED	PSC	An. gambiae s.l	female
ED	PSC	An. gambiae s.l	female
ED	PSC	An. gambiae s.l	female
ED	PSC	An. gambiae s.l	female
ED	PSC	An. gambiae s.l	female
ED	PSC	An. gambiae s.l	female
ED	PSC	An. gambiae s.l	female
ED	PSC	An. funestus	female
EF	PSC	An. gambiae s.l	female
EF	PSC	An. gambiae s.l	female
EF	PSC	An. gambiae s.l	female
EG	PSC	An. gambiae s.l	female
EG	PSC	An. gambiae s.l	female
EG	PSC	An. gambiae s.l	female
EG	PSC	An. gambiae s.l	female
EG	PSC	An. gambiae s.l	female
EG	PSC	An. gambiae s.l	female
SB	PSC	An. gambiae s.l	female
SB	PSC	An. gambiae s.l	female
SB	PSC	An. gambiae s.l	female
SB	PSC	An. gambiae s.l	female
SB	PSC	An. gambiae s.l	female
SB	PSC	An. rufipes	female
SB	PSC	An. rufipes	male
SB	PSC	An. rufipes	male
SB	PSC	An. rufipes	male
SB	PSC	An. rufipes	male
SB	PSC	An. gambiae s.l	female
SB	PSC	An. gambiae s.l	female
SB	PSC	An. gambiae s.l	female
SB	PSC	An. gambiae s.l	female
SB	PSC	An. gambiae s.l	female
SB	PSC	An. gambiae s.l	female
SB	PSC	An. gambiae s.l	female
SB	PSC	An. gambiae s.l	female
SB	PSC	An. gambiae s.l	female
SB	PSC	An. gambiae s.l	female
SB	PSC	An. gambiae s.l	female
SB	PSC	An. gambiae s.l	female
SB	PSC	An. gambiae s.l	female
SB	PSC	An. gambiae s.l	female
SB	PSC	An. gambiae s.l	female
SB	PSC	An. rufipes	female
SB	PSC	An. rufipes	female
SB	PSC	An. rufipes	female
SB	PSC	An. rufipes	female
SB	PSC	An. rufipes	female
SB	PSC	An. rufipes	male
SB	PSC	An. funestus	female
SB	PSC	An. rufipes	male
SB	PSC	An. gambiae s.l	female
SB	PSC	An. gambiae s.l	male
SB	PSC	An. gambiae s.l	male
SB	PSC	An. funestus	female
ED	PSC	An. gambiae s.l	female
ED	PSC	An. gambiae s.l	female
ED	PSC	An. gambiae s.l	male
ED	PSC	An. gambiae s.l	female
ED	PSC	An. gambiae s.l	female
ED	PSC	An. gambiae s.l	male
ED	PSC	An. gambiae s.l	male
ED	PSC	An. gambiae s.l	male
EF	PSC	An. gambiae s.l	female
EF	PSC	An. gambiae s.l	female
EF	PSC	An. funestus	male
EF	PSC	An. rufipes	female
EG	PSC	An. gambiae s.l	female
EG	PSC	An. gambiae s.l	female
EG	PSC	An. gambiae s.l	female
EG	PSC	An. gambiae s.l	female
EG	PSC	An. gambiae s.l	male
EG	PSC	An. gambiae s.l	male
EG	PSC	An. gambiae s.l	male
EG	PSC	An. rufipes	female
EG	PSC	An. gambiae s.l	female
EG	PSC	An. gambiae s.l	female
EG	PSC	An. gambiae s.l	female
EG	PSC	An. gambiae s.l	female
EG	PSC	An. gambiae s.l	female
EG	PSC	An. gambiae s.l	female
EG	PSC	An. gambiae s.l	female
EG	PSC	An. gambiae s.l	male
EG	PSC	An. gambiae s.l	male
EG	PSC	An. gambiae s.l	male
EG	PSC	An. gambiae s.l	female
EG	PSC	An. gambiae s.l	female
EG	PSC	An. gambiae s.l	female
EG	PSC	An. gambiae s.l	female
EG	PSC	An. gambiae s.l	female
EG	PSC	An. gambiae s.l	female
EG	PSC	An. gambiae s.l	male
EG	PSC	An. gambiae s.l	male
EG	PSC	An. gambiae s.l	female
EG	PSC	An. gambiae s.l	female
EG	PSC	An. gambiae s.l	female
EG	PSC	An. gambiae s.l	female
EG	PSC	An. gambiae s.l	male
EG	PSC	An. gambiae s.l	female
EG	PSC	An. gambiae s.l	female
EG	PSC	An. gambiae s.l	female
EG	PSC	An. gambiae s.l	female
EG	PSC	An. gambiae s.l	female
EG	PSC	An. gambiae s.l	female
EG	PSC	An. gambiae s.l	female
EG	PSC	An. gambiae s.l	male
SB	PSC	An. gambiae s.l	female
SB	PSC	An. gambiae s.l	female
SB	PSC	An. gambiae s.l	female
SB	PSC	An. gambiae s.l	female
SB	PSC	An. gambiae s.l	female
SB	PSC	An. gambiae s.l	female
SB	PSC	An. gambiae s.l	female
SB	PSC	An. gambiae s.l	female
SB	PSC	An. gambiae s.l	female
SB	PSC	An. gambiae s.l	female
SB	PSC	An. gambiae s.l	female
SB	PSC	An. gambiae s.l	female
SB	PSC	An. gambiae s.l	female
SB	PSC	An. gambiae s.l	female
SB	PSC	An. gambiae s.l	female
SB	PSC	An. gambiae s.l	female
SB	PSC	An. gambiae s.l	female
SB	PSC	An. gambiae s.l	female
SB	PSC	An. gambiae s.l	female
SB	PSC	An. gambiae s.l	male
SB	PSC	An. rufipes	female
SB	PSC	An. rufipes	female
SB	PSC	An. gambiae s.l	female
SB	PSC	An. gambiae s.l	female
SB	PSC	An. gambiae s.l	male
SB	PSC	An. gambiae s.l	male
SB	PSC	An. gambiae s.l	female
SE	PSC	An. gambiae s.l	female
SE	PSC	An. gambiae s.l	female
SE	PSC	An. gambiae s.l	female
SE	PSC	An. gambiae s.l	female
SE	PSC	An. gambiae s.l	female
SE	PSC	An. gambiae s.l	female
SE	PSC	An. gambiae s.l	female
SE	PSC	An. gambiae s.l	female
SE	PSC	An. gambiae s.l	female
SE	PSC	An. gambiae s.l	female
SE	PSC	An. gambiae s.l	female
SE	PSC	An. gambiae s.l	female
SE	PSC	An. gambiae s.l	female
SE	PSC	An. gambiae s.l	female
SE	PSC	An. gambiae s.l	female
SE	PSC	An. gambiae s.l	female
SE	PSC	An. gambiae s.l	female
SE	PSC	An. gambiae s.l	female
SE	PSC	An. gambiae s.l	female
SE	PSC	An. gambiae s.l	female
SE	PSC	An. gambiae s.l	female
SE	PSC	An. gambiae s.l	female
SE	PSC	An. gambiae s.l	female
SE	PSC	An. gambiae s.l	female
SE	PSC	An. gambiae s.l	female
SE	PSC	An. gambiae s.l	female
SE	PSC	An. gambiae s.l	female
SE	PSC	An. gambiae s.l	female
SE	PSC	An. gambiae s.l	female
SE	PSC	An. gambiae s.l	female
SE	PSC	An. gambiae s.l	female
SE	PSC	An. gambiae s.l	female
SE	PSC	An. gambiae s.l	female
SE	PSC	An. gambiae s.l	female
SE	PSC	An. gambiae s.l	female
SE	PSC	An. gambiae s.l	female
SE	PSC	An. gambiae s.l	female
SE	PSC	An. gambiae s.l	female
SE	PSC	An. gambiae s.l	female
SE	PSC	An. gambiae s.l	female
SE	PSC	An. gambiae s.l	female
SE	PSC	An. gambiae s.l	male
SE	PSC	An. gambiae s.l	male
SE	PSC	An. gambiae s.l	male
SE	PSC	An. gambiae s.l	male
SE	PSC	An. gambiae s.l	male
SE	PSC	An. gambiae s.l	male
SE	PSC	An. gambiae s.l	male
SE	PSC	An. funestus	female
SE	PSC	An. funestus	female
SE	PSC	An. gambiae s.l	female
SE	PSC	An. gambiae s.l	female
SE	PSC	An. gambiae s.l	female
SE	PSC	An. gambiae s.l	female
SE	PSC	An. gambiae s.l	female
SE	PSC	An. gambiae s.l	female
SE	PSC	An. gambiae s.l	female
SE	PSC	An. gambiae s.l	female
SE	PSC	An. gambiae s.l	female
SE	PSC	An. gambiae s.l	female
SE	PSC	An. gambiae s.l	female
SE	PSC	An. gambiae s.l	female
SE	PSC	An. gambiae s.l	female
SE	PSC	An. gambiae s.l	female
SE	PSC	An. gambiae s.l	female
SE	PSC	An. gambiae s.l	female
SE	PSC	An. gambiae s.l	female
SE	PSC	An. gambiae s.l	female
SE	PSC	An. gambiae s.l	female
SE	PSC	An. gambiae s.l	female
SE	PSC	An. gambiae s.l	female
SE	PSC	An. gambiae s.l	female
SE	PSC	An. gambiae s.l	female
SE	PSC	An. gambiae s.l	female
SE	PSC	An. gambiae s.l	female
SE	PSC	An. gambiae s.l	female
SE	PSC	An. gambiae s.l	female
SE	PSC	An. gambiae s.l	female
SE	PSC	An. gambiae s.l	female
SE	PSC	An. gambiae s.l	male
SE	PSC	An. gambiae s.l	male
SE	PSC	An. gambiae s.l	male
SE	PSC	An. gambiae s.l	male
SE	PSC	An. gambiae s.l	male
SE	PSC	An. gambiae s.l	male
SE	PSC	An. gambiae s.l	male
SE	PSC	An. gambiae s.l	male
SE	PSC	An. gambiae s.l	male
SE	PSC	An. funestus	female
SE	PSC	An. funestus	female
SE	PSC	An. rufipes	female
SE	PSC	An. rufipes	male
SE	PSC	An. gambiae s.l	female
SE	PSC	An. gambiae s.l	female
SE	PSC	An. gambiae s.l	female
SE	PSC	An. gambiae s.l	female
SE	PSC	An. gambiae s.l	female
SE	PSC	An. gambiae s.l	female
SE	PSC	An. gambiae s.l	female
SE	PSC	An. gambiae s.l	female
SE	PSC	An. gambiae s.l	female
SE	PSC	An. gambiae s.l	female
SE	PSC	An. gambiae s.l	female
SE	PSC	An. gambiae s.l	female
SE	PSC	An. gambiae s.l	female
SE	PSC	An. gambiae s.l	female
SE	PSC	An. gambiae s.l	female
SE	PSC	An. gambiae s.l	female
SE	PSC	An. gambiae s.l	female
SE	PSC	An. gambiae s.l	female
SE	PSC	An. gambiae s.l	female
SE	PSC	An. gambiae s.l	female
SE	PSC	An. gambiae s.l	female
SE	PSC	An. gambiae s.l	female
SE	PSC	An. gambiae s.l	female
SE	PSC	An. gambiae s.l	female
SE	PSC	An. gambiae s.l	female
SE	PSC	An. gambiae s.l	female
SE	PSC	An. gambiae s.l	female
SE	PSC	An. gambiae s.l	female
SE	PSC	An. gambiae s.l	female
SE	PSC	An. gambiae s.l	female
SE	PSC	An. gambiae s.l	female
SE	PSC	An. gambiae s.l	female
SE	PSC	An. gambiae s.l	female
SE	PSC	An. gambiae s.l	male
SE	PSC	An. gambiae s.l	male
SE	PSC	An. gambiae s.l	male
SE	PSC	An. gambiae s.l	male
SE	PSC	An. gambiae s.l	male
SE	PSC	An. gambiae s.l	male
SE	PSC	An. gambiae s.l	male
SE	PSC	An. gambiae s.l	male
SE	PSC	An. gambiae s.l	male
SE	PSC	An. gambiae s.l	male
SE	PSC	An. gambiae s.l	male
SE	PSC	An. gambiae s.l	male
SE	PSC	An. gambiae s.l	male
SE	PSC	An. gambiae s.l	male
SE	PSC	An. gambiae s.l	male
SE	PSC	An. gambiae s.l	male
SE	PSC	An. gambiae s.l	male
SE	PSC	An. gambiae s.l	male
SE	PSC	An. gambiae s.l	male
SE	PSC	An. gambiae s.l	male
SE	PSC	An. gambiae s.l	male
SE	PSC	An. gambiae s.l	male
SE	PSC	An. gambiae s.l	male
SE	PSC	An. gambiae s.l	male
SE	PSC	An. gambiae s.l	male
SE	PSC	An. gambiae s.l	male
SE	PSC	An. gambiae s.l	male
SE	PSC	An. gambiae s.l	male
SE	PSC	An. gambiae s.l	male
SE	PSC	An. gambiae s.l	male
SE	PSC	An. gambiae s.l	male
SE	PSC	An. gambiae s.l	male
SE	PSC	An. gambiae s.l	male
SE	PSC	An. gambiae s.l	male
SE	PSC	An. gambiae s.l	male
SE	PSC	An. gambiae s.l	male
SE	PSC	An. gambiae s.l	male
SE	PSC	An. gambiae s.l	male
SE	PSC	An. gambiae s.l	male
SE	PSC	An. gambiae s.l	male
SE	PSC	An. funestus	female
SE	PSC	An. funestus	female
SE	PSC	An. funestus	female
SE	PSC	An. funestus	female
SE	PSC	An. funestus	female
SE	PSC	An. funestus	female
SE	PSC	An. funestus	female
SE	PSC	An. funestus	female
SE	PSC	An. funestus	female
SE	PSC	An. funestus	female
SE	PSC	An. funestus	female
SE	PSC	An. funestus	female
SE	PSC	An. funestus	female
SE	PSC	An. funestus	female
SE	PSC	An. funestus	female
SE	PSC	An. funestus	female
SE	PSC	An. funestus	female
SE	PSC	An. funestus	female
SE	PSC	An. funestus	female
SE	PSC	An. funestus	female
SE	PSC	An. funestus	female
SE	PSC	An. funestus	female
SE	PSC	An. funestus	female
SE	PSC	An. funestus	male
SE	PSC	An. funestus	male
SE	PSC	An. funestus	male
SE	PSC	An. funestus	male
SE	PSC	An. funestus	male
SE	PSC	An. funestus	male
SE	PSC	An. funestus	male
SE	PSC	An. funestus	male
SE	PSC	An. funestus	male
SE	PSC	An. rufipes	female
SE	PSC	An. rufipes	female
SE	PSC	An. rufipes	female
SE	PSC	An. rufipes	female
SE	PSC	An. rufipes	female
SE	PSC	An. rufipes	female
SE	PSC	An. rufipes	male
SE	PSC	An. rufipes	male
SE	PSC	An. rufipes	male
SE	PSC	An. rufipes	male
SE	PSC	An. rufipes	male
SE	PSC	An. gambiae s.l	female
SE	PSC	An. gambiae s.l	female
SE	PSC	An. gambiae s.l	female
SE	PSC	An. gambiae s.l	female
SE	PSC	An. gambiae s.l	female
SE	PSC	An. gambiae s.l	female
SE	PSC	An. gambiae s.l	female
SE	PSC	An. gambiae s.l	female
SE	PSC	An. gambiae s.l	female
SE	PSC	An. gambiae s.l	female
SE	PSC	An. gambiae s.l	female
SE	PSC	An. gambiae s.l	female
SE	PSC	An. gambiae s.l	female
SE	PSC	An. gambiae s.l	female
SE	PSC	An. gambiae s.l	female
SE	PSC	An. gambiae s.l	female
SE	PSC	An. gambiae s.l	female
SE	PSC	An. gambiae s.l	female
SE	PSC	An. gambiae s.l	female
SE	PSC	An. gambiae s.l	female
SE	PSC	An. gambiae s.l	female
SE	PSC	An. gambiae s.l	female
SE	PSC	An. gambiae s.l	female
SE	PSC	An. gambiae s.l	female
SE	PSC	An. gambiae s.l	female
SE	PSC	An. gambiae s.l	female
SE	PSC	An. gambiae s.l	female
SE	PSC	An. gambiae s.l	female
SE	PSC	An. gambiae s.l	female
SE	PSC	An. gambiae s.l	female
SE	PSC	An. gambiae s.l	female
SE	PSC	An. gambiae s.l	female
SE	PSC	An. gambiae s.l	female
SE	PSC	An. gambiae s.l	female
SE	PSC	An. gambiae s.l	female
SE	PSC	An. gambiae s.l	female
SE	PSC	An. gambiae s.l	female
SE	PSC	An. gambiae s.l	female
SE	PSC	An. gambiae s.l	female
SE	PSC	An. gambiae s.l	female
SE	PSC	An. gambiae s.l	female
SE	PSC	An. gambiae s.l	female
SE	PSC	An. gambiae s.l	female
SE	PSC	An. gambiae s.l	female
SE	PSC	An. gambiae s.l	female
SE	PSC	An. gambiae s.l	female
SE	PSC	An. gambiae s.l	female
SE	PSC	An. gambiae s.l	female
SE	PSC	An. gambiae s.l	female
SE	PSC	An. gambiae s.l	female
SE	PSC	An. gambiae s.l	female
SE	PSC	An. gambiae s.l	female
SE	PSC	An. gambiae s.l	female
SE	PSC	An. gambiae s.l	female
SE	PSC	An. gambiae s.l	female
SE	PSC	An. gambiae s.l	female
SE	PSC	An. gambiae s.l	female
SE	PSC	An. gambiae s.l	female
SE	PSC	An. gambiae s.l	female
SE	PSC	An. gambiae s.l	female
SE	PSC	An. gambiae s.l	female
SE	PSC	An. gambiae s.l	female
SE	PSC	An. gambiae s.l	female
SE	PSC	An. gambiae s.l	female
SE	PSC	An. gambiae s.l	female
SE	PSC	An. gambiae s.l	female
SE	PSC	An. gambiae s.l	female
SE	PSC	An. gambiae s.l	female
SE	PSC	An. gambiae s.l	female
SE	PSC	An. gambiae s.l	female
SE	PSC	An. gambiae s.l	female
SE	PSC	An. gambiae s.l	female
SE	PSC	An. gambiae s.l	female
SE	PSC	An. gambiae s.l	female
SE	PSC	An. gambiae s.l	female
SE	PSC	An. gambiae s.l	female
SE	PSC	An. gambiae s.l	female
SE	PSC	An. gambiae s.l	female
SE	PSC	An. gambiae s.l	female
SE	PSC	An. gambiae s.l	female
SE	PSC	An. gambiae s.l	female
SE	PSC	An. gambiae s.l	female
SE	PSC	An. gambiae s.l	female
SE	PSC	An. gambiae s.l	female
SE	PSC	An. gambiae s.l	female
SE	PSC	An. gambiae s.l	female
SE	PSC	An. gambiae s.l	female
SE	PSC	An. gambiae s.l	female
SE	PSC	An. gambiae s.l	female
SE	PSC	An. gambiae s.l	female
SE	PSC	An. gambiae s.l	female
SE	PSC	An. gambiae s.l	female
SE	PSC	An. gambiae s.l	female
SE	PSC	An. gambiae s.l	female
SE	PSC	An. gambiae s.l	female
SE	PSC	An. gambiae s.l	female
SE	PSC	An. gambiae s.l	female
SE	PSC	An. gambiae s.l	female
SE	PSC	An. gambiae s.l	female
SE	PSC	An. gambiae s.l	female
SE	PSC	An. gambiae s.l	female
SE	PSC	An. gambiae s.l	female
SE	PSC	An. gambiae s.l	female
SE	PSC	An. gambiae s.l	female
SE	PSC	An. gambiae s.l	female
SE	PSC	An. gambiae s.l	female
SE	PSC	An. gambiae s.l	female
SE	PSC	An. gambiae s.l	female
SE	PSC	An. gambiae s.l	female
SE	PSC	An. gambiae s.l	female
SE	PSC	An. gambiae s.l	female
SE	PSC	An. gambiae s.l	female
SE	PSC	An. gambiae s.l	female
SE	PSC	An. gambiae s.l	female
SE	PSC	An. gambiae s.l	female
SE	PSC	An. gambiae s.l	female
SE	PSC	An. gambiae s.l	female
SE	PSC	An. gambiae s.l	female
SE	PSC	An. gambiae s.l	female
SE	PSC	An. gambiae s.l	female
SE	PSC	An. gambiae s.l	female
SE	PSC	An. gambiae s.l	female
SE	PSC	An. gambiae s.l	male
SE	PSC	An. gambiae s.l	male
SE	PSC	An. gambiae s.l	male
SE	PSC	An. gambiae s.l	male
SE	PSC	An. gambiae s.l	male
SE	PSC	An. gambiae s.l	male
SE	PSC	An. gambiae s.l	male
SE	PSC	An. gambiae s.l	male
SE	PSC	An. gambiae s.l	male
SE	PSC	An. gambiae s.l	male
SE	PSC	An. gambiae s.l	male
SE	PSC	An. gambiae s.l	male
SE	PSC	An. gambiae s.l	male
SE	PSC	An. gambiae s.l	male
SE	PSC	An. gambiae s.l	male
SE	PSC	An. gambiae s.l	male
SE	PSC	An. gambiae s.l	male
SE	PSC	An. gambiae s.l	male
SE	PSC	An. gambiae s.l	male
SE	PSC	An. gambiae s.l	male
SE	PSC	An. gambiae s.l	male
SE	PSC	An. gambiae s.l	male
SE	PSC	An. gambiae s.l	male
SE	PSC	An. gambiae s.l	male
SE	PSC	An. gambiae s.l	male
SE	PSC	An. gambiae s.l	male
SE	PSC	An. gambiae s.l	male
SE	PSC	An. gambiae s.l	male
SE	PSC	An. gambiae s.l	male
SE	PSC	An. gambiae s.l	male
SE	PSC	An. gambiae s.l	male
SE	PSC	An. gambiae s.l	male
SE	PSC	An. gambiae s.l	male
SE	PSC	An. gambiae s.l	male
SE	PSC	An. gambiae s.l	male
SE	PSC	An. gambiae s.l	male
SE	PSC	An. gambiae s.l	male
SE	PSC	An. gambiae s.l	male
SE	PSC	An. gambiae s.l	male
SE	PSC	An. gambiae s.l	male
SE	PSC	An. gambiae s.l	male
SE	PSC	An. gambiae s.l	male
SE	PSC	An. gambiae s.l	male
SE	PSC	An. gambiae s.l	male
SE	PSC	An. gambiae s.l	male
SE	PSC	An. gambiae s.l	male
SE	PSC	An. gambiae s.l	male
SE	PSC	An. gambiae s.l	male
SE	PSC	An. gambiae s.l	male
SE	PSC	An. gambiae s.l	male
SE	PSC	An. gambiae s.l	male
SE	PSC	An. gambiae s.l	male
SE	PSC	An. gambiae s.l	male
SE	PSC	An. gambiae s.l	male
SE	PSC	An. gambiae s.l	male
SE	PSC	An. gambiae s.l	male
SE	PSC	An. gambiae s.l	male
SE	PSC	An. gambiae s.l	male
SE	PSC	An. gambiae s.l	male
SE	PSC	An. gambiae s.l	male
SE	PSC	An. gambiae s.l	male
SE	PSC	An. gambiae s.l	male
SE	PSC	An. gambiae s.l	male
SE	PSC	An. gambiae s.l	male
SE	PSC	An. gambiae s.l	male
SE	PSC	An. gambiae s.l	male
SE	PSC	An. gambiae s.l	male
SE	PSC	An. gambiae s.l	male
SE	PSC	An. gambiae s.l	male
SE	PSC	An. gambiae s.l	male
SE	PSC	An. gambiae s.l	male
SE	PSC	An. gambiae s.l	male
SE	PSC	An. gambiae s.l	male
SE	PSC	An. gambiae s.l	male
SE	PSC	An. gambiae s.l	male
SE	PSC	An. gambiae s.l	male
SE	PSC	An. gambiae s.l	male
SE	PSC	An. gambiae s.l	male
SE	PSC	An. gambiae s.l	male
SE	PSC	An. gambiae s.l	male
SE	PSC	An. gambiae s.l	male
SE	PSC	An. gambiae s.l	male
SE	PSC	An. gambiae s.l	male
SE	PSC	An. gambiae s.l	male
SE	PSC	An. gambiae s.l	male
SE	PSC	An. gambiae s.l	male
SE	PSC	An. gambiae s.l	male
SE	PSC	An. gambiae s.l	male
SE	PSC	An. gambiae s.l	male
SE	PSC	An. gambiae s.l	male
SE	PSC	An. gambiae s.l	male
SE	PSC	An. gambiae s.l	male
SE	PSC	An. gambiae s.l	male
SE	PSC	An. gambiae s.l	male
SE	PSC	An. gambiae s.l	male
SE	PSC	An. gambiae s.l	male
SE	PSC	An. gambiae s.l	male
SE	PSC	An. gambiae s.l	male
SE	PSC	An. gambiae s.l	male
SE	PSC	An. gambiae s.l	male
SE	PSC	An. gambiae s.l	male
SE	PSC	An. gambiae s.l	male
SE	PSC	An. gambiae s.l	male
SE	PSC	An. gambiae s.l	male
SE	PSC	An. gambiae s.l	male
SE	PSC	An. gambiae s.l	male
SE	PSC	An. gambiae s.l	male
SE	PSC	An. gambiae s.l	male
SE	PSC	An. gambiae s.l	male
SE	PSC	An. gambiae s.l	male
SE	PSC	An. gambiae s.l	male
SE	PSC	An. gambiae s.l	male
SE	PSC	An. gambiae s.l	male
SE	PSC	An. gambiae s.l	male
SE	PSC	An. gambiae s.l	male
SE	PSC	An. gambiae s.l	male
SE	PSC	An. gambiae s.l	male
SE	PSC	An. gambiae s.l	male
SE	PSC	An. gambiae s.l	male
SE	PSC	An. gambiae s.l	male
SE	PSC	An. gambiae s.l	male
SE	PSC	An. gambiae s.l	male
SE	PSC	An. gambiae s.l	male
SE	PSC	An. gambiae s.l	male
SE	PSC	An. gambiae s.l	male
SE	PSC	An. gambiae s.l	male
SE	PSC	An. gambiae s.l	male
SE	PSC	An. gambiae s.l	male
SE	PSC	An. gambiae s.l	male
SE	PSC	An. gambiae s.l	male
SE	PSC	An. gambiae s.l	male
SE	PSC	An. gambiae s.l	male
SE	PSC	An. gambiae s.l	male
SE	PSC	An. gambiae s.l	male
SE	PSC	An. gambiae s.l	male
SE	PSC	An. gambiae s.l	male
SE	PSC	An. gambiae s.l	male
SE	PSC	An. gambiae s.l	male
SE	PSC	An. gambiae s.l	male
SE	PSC	An. gambiae s.l	male
SE	PSC	An. gambiae s.l	male
SE	PSC	An. gambiae s.l	male
SE	PSC	An. gambiae s.l	male
SE	PSC	An. gambiae s.l	male
SE	PSC	An. gambiae s.l	male
SE	PSC	An. gambiae s.l	male
SE	PSC	An. gambiae s.l	male
SE	PSC	An. gambiae s.l	male
SE	PSC	An. gambiae s.l	male
SE	PSC	An. gambiae s.l	male
SE	PSC	An. gambiae s.l	male
SE	PSC	An. gambiae s.l	male
SE	PSC	An. gambiae s.l	male
SE	PSC	An. gambiae s.l	male
SE	PSC	An. gambiae s.l	male
SE	PSC	An. gambiae s.l	male
SE	PSC	An. gambiae s.l	male
SE	PSC	An. gambiae s.l	male
SE	PSC	An. gambiae s.l	male
SE	PSC	An. gambiae s.l	male
SE	PSC	An. gambiae s.l	male
SE	PSC	An. gambiae s.l	male
SE	PSC	An. gambiae s.l	male
SE	PSC	An. gambiae s.l	male
SE	PSC	An. gambiae s.l	male
SE	PSC	An. gambiae s.l	male
SE	PSC	An. gambiae s.l	male
SE	PSC	An. gambiae s.l	male
SE	PSC	An. gambiae s.l	male
SE	PSC	An. gambiae s.l	male
SE	PSC	An. gambiae s.l	male
SE	PSC	An. gambiae s.l	male
SE	PSC	An. gambiae s.l	male
SE	PSC	An. gambiae s.l	male
SE	PSC	An. gambiae s.l	male
SE	PSC	An. gambiae s.l	male
SE	PSC	An. gambiae s.l	male
SE	PSC	An. gambiae s.l	male
SE	PSC	An. gambiae s.l	male
SE	PSC	An. gambiae s.l	male
SE	PSC	An. gambiae s.l	male
SE	PSC	An. gambiae s.l	male
SE	PSC	An. gambiae s.l	male
SE	PSC	An. gambiae s.l	male
SE	PSC	An. gambiae s.l	male
SE	PSC	An. gambiae s.l	male
SE	PSC	An. gambiae s.l	male
SE	PSC	An. gambiae s.l	male
SE	PSC	An. gambiae s.l	male
SE	PSC	An. gambiae s.l	male
SE	PSC	An. gambiae s.l	male
SE	PSC	An. gambiae s.l	male
SE	PSC	An. gambiae s.l	male
SE	PSC	An. gambiae s.l	male
SE	PSC	An. gambiae s.l	male
SE	PSC	An. gambiae s.l	male
SE	PSC	An. gambiae s.l	male
SE	PSC	An. gambiae s.l	male
SE	PSC	An. gambiae s.l	male
SE	PSC	An. gambiae s.l	male
SE	PSC	An. gambiae s.l	male
SE	PSC	An. gambiae s.l	male
SE	PSC	An. gambiae s.l	male
SE	PSC	An. gambiae s.l	male
SE	PSC	An. gambiae s.l	male
SE	PSC	An. gambiae s.l	male
SE	PSC	An. gambiae s.l	male
SE	PSC	An. gambiae s.l	male
SE	PSC	An. gambiae s.l	male
SE	PSC	An. gambiae s.l	male
SE	PSC	An. gambiae s.l	male
SE	PSC	An. gambiae s.l	male
SE	PSC	An. gambiae s.l	male
SE	PSC	An. gambiae s.l	male
SE	PSC	An. gambiae s.l	male
SE	PSC	An. gambiae s.l	male
SE	PSC	An. gambiae s.l	male
SE	PSC	An. gambiae s.l	male
SE	PSC	An. gambiae s.l	male
SE	PSC	An. gambiae s.l	male
SE	PSC	An. gambiae s.l	male
SE	PSC	An. gambiae s.l	male
SE	PSC	An. gambiae s.l	male
SE	PSC	An. gambiae s.l	male
SE	PSC	An. gambiae s.l	male
SE	PSC	An. gambiae s.l	male
SE	PSC	An. gambiae s.l	male
SE	PSC	An. gambiae s.l	male
SE	PSC	An. gambiae s.l	male
SE	PSC	An. gambiae s.l	male
SE	PSC	An. gambiae s.l	male
SE	PSC	An. gambiae s.l	male
SE	PSC	An. gambiae s.l	male
SE	PSC	An. gambiae s.l	male
SE	PSC	An. gambiae s.l	male
SE	PSC	An. gambiae s.l	male
SE	PSC	An. gambiae s.l	male
SE	PSC	An. gambiae s.l	male
SE	PSC	An. gambiae s.l	male
SE	PSC	An. gambiae s.l	male
SE	PSC	An. gambiae s.l	male
SE	PSC	An. gambiae s.l	male
SE	PSC	An. gambiae s.l	male
SE	PSC	An. gambiae s.l	male
SE	PSC	An. gambiae s.l	male
SE	PSC	An. gambiae s.l	male
SE	PSC	An. gambiae s.l	male
SE	PSC	An. gambiae s.l	male
SE	PSC	An. gambiae s.l	male
SE	PSC	An. gambiae s.l	male
SE	PSC	An. gambiae s.l	male
SE	PSC	An. gambiae s.l	male
SE	PSC	An. funestus	female
SE	PSC	An. funestus	female
SE	PSC	An. funestus	female
SE	PSC	An. funestus	female
SE	PSC	An. funestus	female
SE	PSC	An. funestus	female
SE	PSC	An. funestus	male
SE	PSC	An. funestus	male
SE	PSC	An. funestus	male
SE	PSC	An. funestus	male
SE	PSC	An. funestus	male
SE	PSC	An. funestus	male
SE	PSC	An. funestus	male
SE	PSC	An. funestus	male
SE	PSC	An. funestus	male
SE	PSC	An. funestus	male
SE	PSC	An. gambiae s.l	female
SE	PSC	An. gambiae s.l	female
SE	PSC	An. gambiae s.l	female
SE	PSC	An. gambiae s.l	female
SE	PSC	An. gambiae s.l	female
SE	PSC	An. gambiae s.l	female
SE	PSC	An. gambiae s.l	female
SE	PSC	An. gambiae s.l	female
SE	PSC	An. gambiae s.l	female
SE	PSC	An. gambiae s.l	female
SE	PSC	An. gambiae s.l	female
SE	PSC	An. gambiae s.l	female
SE	PSC	An. gambiae s.l	female
SE	PSC	An. gambiae s.l	female
SE	PSC	An. gambiae s.l	female
SE	PSC	An. gambiae s.l	female
SE	PSC	An. gambiae s.l	female
SE	PSC	An. gambiae s.l	female
SE	PSC	An. gambiae s.l	female
SE	PSC	An. gambiae s.l	female
SE	PSC	An. gambiae s.l	female
SE	PSC	An. gambiae s.l	female
SE	PSC	An. gambiae s.l	female
SE	PSC	An. gambiae s.l	female
SE	PSC	An. gambiae s.l	female
SE	PSC	An. gambiae s.l	female
SE	PSC	An. gambiae s.l	female
SE	PSC	An. gambiae s.l	female
SE	PSC	An. gambiae s.l	female
SE	PSC	An. gambiae s.l	female
SE	PSC	An. gambiae s.l	female
SE	PSC	An. gambiae s.l	female
SE	PSC	An. gambiae s.l	female
SE	PSC	An. gambiae s.l	female
SE	PSC	An. gambiae s.l	female
SE	PSC	An. gambiae s.l	female
SE	PSC	An. gambiae s.l	female
SE	PSC	An. gambiae s.l	female
SE	PSC	An. gambiae s.l	female
SE	PSC	An. gambiae s.l	female
SE	PSC	An. gambiae s.l	female
SE	PSC	An. gambiae s.l	female
SE	PSC	An. gambiae s.l	male
SE	PSC	An. gambiae s.l	male
SE	PSC	An. gambiae s.l	male
SE	PSC	An. gambiae s.l	male
SE	PSC	An. gambiae s.l	male
SE	PSC	An. gambiae s.l	male
SE	PSC	An. gambiae s.l	male
SE	PSC	An. funestus	female
SE	PSC	An. funestus	female
SE	PSC	An. funestus	female
SE	PSC	An. funestus	female
SE	PSC	An. funestus	female
SE	PSC	An. funestus	female
SE	PSC	An. funestus	female
SE	PSC	An. funestus	female
SE	PSC	An. funestus	female
SE	PSC	An. funestus	female
SE	PSC	An. funestus	female
SE	PSC	An. funestus	female
SE	PSC	An. funestus	female
SE	PSC	An. funestus	female
SE	PSC	An. funestus	female
SE	PSC	An. funestus	female
SE	PSC	An. funestus	female
SE	PSC	An. funestus	female
SE	PSC	An. funestus	female
SE	PSC	An. funestus	female
SE	PSC	An. funestus	female
SE	PSC	An. funestus	female
SE	PSC	An. funestus	female
SE	PSC	An. funestus	female
SE	PSC	An. funestus	male
SE	PSC	An. funestus	male
SE	PSC	An. funestus	male
SE	PSC	An. funestus	male
SE	PSC	An. funestus	male
SE	PSC	An. funestus	male
SE	PSC	An. funestus	male
SE	PSC	An. funestus	male
EG	PSC	An. gambiae s.l	female
EG	PSC	An. gambiae s.l	female
EG	PSC	An. gambiae s.l	female
EG	PSC	An. gambiae s.l	female
EG	PSC	An. gambiae s.l	female
EG	PSC	An. gambiae s.l	female
EG	PSC	An. gambiae s.l	female
EG	PSC	An. gambiae s.l	female
EG	PSC	An. gambiae s.l	female
EG	PSC	An. gambiae s.l	female
EG	PSC	An. gambiae s.l	female
EG	PSC	An. gambiae s.l	female
EG	PSC	An. gambiae s.l	female
EG	PSC	An. gambiae s.l	female
EG	PSC	An. gambiae s.l	female
EG	PSC	An. gambiae s.l	female
EG	PSC	An. gambiae s.l	female
EG	PSC	An. gambiae s.l	female
EG	PSC	An. gambiae s.l	female
EG	PSC	An. gambiae s.l	female
EG	PSC	An. gambiae s.l	female
EG	PSC	An. gambiae s.l	female
EG	PSC	An. gambiae s.l	female
EG	PSC	An. gambiae s.l	female
EG	PSC	An. gambiae s.l	female
EG	PSC	An. gambiae s.l	female
EG	PSC	An. gambiae s.l	female
EG	PSC	An. gambiae s.l	female
EG	PSC	An. gambiae s.l	female
EG	PSC	An. gambiae s.l	female
EG	PSC	An. gambiae s.l	female
EG	PSC	An. gambiae s.l	female
EG	PSC	An. gambiae s.l	female
EG	PSC	An. gambiae s.l	female
EG	PSC	An. gambiae s.l	female
EG	PSC	An. gambiae s.l	female
EG	PSC	An. gambiae s.l	female
EG	PSC	An. gambiae s.l	female
EG	PSC	An. gambiae s.l	female
EG	PSC	An. gambiae s.l	female
EG	PSC	An. gambiae s.l	female
EG	PSC	An. gambiae s.l	female
EG	PSC	An. gambiae s.l	female
EG	PSC	An. gambiae s.l	female
EG	PSC	An. gambiae s.l	female
EG	PSC	An. gambiae s.l	female
EG	PSC	An. gambiae s.l	female
EG	PSC	An. gambiae s.l	female
EG	PSC	An. gambiae s.l	female
EG	PSC	An. gambiae s.l	female
EG	PSC	An. gambiae s.l	female
EG	PSC	An. gambiae s.l	male
EG	PSC	An. gambiae s.l	male
EG	PSC	An. gambiae s.l	male
EG	PSC	An. gambiae s.l	male
EG	PSC	An. gambiae s.l	male
EG	PSC	An. gambiae s.l	male
EG	PSC	An. gambiae s.l	male
EG	PSC	An. gambiae s.l	male
EG	PSC	An. gambiae s.l	male
EG	PSC	An. gambiae s.l	male
EG	PSC	An. gambiae s.l	male
EG	PSC	An. gambiae s.l	male
EG	PSC	An. gambiae s.l	male
EG	PSC	An. gambiae s.l	male
EG	PSC	An. gambiae s.l	male
EG	PSC	An. gambiae s.l	male
EG	PSC	An. gambiae s.l	male
EG	PSC	An. gambiae s.l	male
EG	PSC	An. gambiae s.l	male
EG	PSC	An. gambiae s.l	male
EG	PSC	An. gambiae s.l	male
EG	PSC	An. gambiae s.l	male
EG	PSC	An. gambiae s.l	male
EG	PSC	An. gambiae s.l	male
EG	PSC	An. gambiae s.l	male
EG	PSC	An. gambiae s.l	male
EG	PSC	An. gambiae s.l	male
EG	PSC	An. gambiae s.l	male
EG	PSC	An. gambiae s.l	male
EG	PSC	An. gambiae s.l	male
EG	PSC	An. gambiae s.l	male
EG	PSC	An. gambiae s.l	male
EG	PSC	An. gambiae s.l	male
EG	PSC	An. gambiae s.l	male
EG	PSC	An. gambiae s.l	male
EG	PSC	An. gambiae s.l	male
EG	PSC	An. gambiae s.l	male
EG	PSC	An. gambiae s.l	male
EG	PSC	An. gambiae s.l	male
EG	PSC	An. gambiae s.l	male
EG	PSC	An. gambiae s.l	male
EG	PSC	An. gambiae s.l	male
EG	PSC	An. gambiae s.l	male
EG	PSC	An. gambiae s.l	male
EG	PSC	An. gambiae s.l	male
EG	PSC	An. gambiae s.l	male
EG	PSC	An. gambiae s.l	male
EG	PSC	An. gambiae s.l	male
EG	PSC	An. gambiae s.l	male
EG	PSC	An. gambiae s.l	male
EG	PSC	An. gambiae s.l	male
EG	PSC	An. gambiae s.l	male
EG	PSC	An. gambiae s.l	male
EG	PSC	An. gambiae s.l	male
EG	PSC	An. gambiae s.l	male
EG	PSC	An. gambiae s.l	male
EG	PSC	An. gambiae s.l	male
EG	PSC	An. gambiae s.l	male
EG	PSC	An. gambiae s.l	male
EG	PSC	An. gambiae s.l	male
EG	PSC	An. gambiae s.l	male
EG	PSC	An. gambiae s.l	male
EG	PSC	An. gambiae s.l	male
EG	PSC	An. gambiae s.l	male
EG	PSC	An. gambiae s.l	male
EG	PSC	An. gambiae s.l	male
EG	PSC	An. gambiae s.l	female
EG	PSC	An. gambiae s.l	female
EG	PSC	An. gambiae s.l	female
EG	PSC	An. gambiae s.l	female
EG	PSC	An. gambiae s.l	female
EG	PSC	An. gambiae s.l	female
EG	PSC	An. gambiae s.l	female
EG	PSC	An. gambiae s.l	female
EG	PSC	An. gambiae s.l	female
EG	PSC	An. gambiae s.l	female
EG	PSC	An. gambiae s.l	female
EG	PSC	An. gambiae s.l	female
EG	PSC	An. gambiae s.l	female
EG	PSC	An. gambiae s.l	female
EG	PSC	An. gambiae s.l	female
EG	PSC	An. gambiae s.l	female
EG	PSC	An. gambiae s.l	female
EG	PSC	An. gambiae s.l	female
EG	PSC	An. gambiae s.l	female
EG	PSC	An. gambiae s.l	female
EG	PSC	An. gambiae s.l	female
EG	PSC	An. gambiae s.l	male
EG	PSC	An. gambiae s.l	female
EG	PSC	An. gambiae s.l	female
EG	PSC	An. gambiae s.l	female
EG	PSC	An. gambiae s.l	female
EG	PSC	An. gambiae s.l	female
EG	PSC	An. gambiae s.l	female
EG	PSC	An. gambiae s.l	female
EG	PSC	An. gambiae s.l	female
EG	PSC	An. gambiae s.l	female
EG	PSC	An. gambiae s.l	female
EG	PSC	An. gambiae s.l	female
EG	PSC	An. gambiae s.l	female
EG	PSC	An. gambiae s.l	female
EG	PSC	An. gambiae s.l	female
EG	PSC	An. gambiae s.l	female
EG	PSC	An. gambiae s.l	female
EG	PSC	An. gambiae s.l	female
EG	PSC	An. gambiae s.l	female
EG	PSC	An. gambiae s.l	female
EG	PSC	An. gambiae s.l	female
EG	PSC	An. gambiae s.l	female
EG	PSC	An. gambiae s.l	female
EG	PSC	An. gambiae s.l	female
EG	PSC	An. gambiae s.l	female
EG	PSC	An. gambiae s.l	female
EG	PSC	An. gambiae s.l	female
EG	PSC	An. gambiae s.l	female
EG	PSC	An. gambiae s.l	female
EG	PSC	An. gambiae s.l	female
EG	PSC	An. gambiae s.l	female
EG	PSC	An. gambiae s.l	female
EG	PSC	An. gambiae s.l	female
EG	PSC	An. gambiae s.l	female
EG	PSC	An. gambiae s.l	female
EG	PSC	An. gambiae s.l	female
EG	PSC	An. gambiae s.l	female
EG	PSC	An. gambiae s.l	female
EG	PSC	An. gambiae s.l	female
EG	PSC	An. gambiae s.l	female
EG	PSC	An. gambiae s.l	female
EG	PSC	An. gambiae s.l	male
EG	PSC	An. gambiae s.l	female
EG	PSC	An. gambiae s.l	female
EG	PSC	An. gambiae s.l	female
EG	PSC	An. gambiae s.l	female
EG	PSC	An. gambiae s.l	female
EG	PSC	An. gambiae s.l	female
EG	PSC	An. gambiae s.l	female
EG	PSC	An. gambiae s.l	female
EG	PSC	An. gambiae s.l	female
EG	PSC	An. gambiae s.l	female
EG	PSC	An. gambiae s.l	female
EG	PSC	An. gambiae s.l	female
EG	PSC	An. gambiae s.l	female
EG	PSC	An. gambiae s.l	female
EG	PSC	An. gambiae s.l	female
EG	PSC	An. gambiae s.l	female
EG	PSC	An. gambiae s.l	female
EG	PSC	An. gambiae s.l	female
EG	PSC	An. gambiae s.l	female
EG	PSC	An. gambiae s.l	female
EG	PSC	An. gambiae s.l	female
EG	PSC	An. gambiae s.l	female
EG	PSC	An. gambiae s.l	female
EG	PSC	An. gambiae s.l	male
EG	PSC	An. gambiae s.l	male
EG	PSC	An. gambiae s.l	male
EG	PSC	An. gambiae s.l	male
EG	PSC	An. gambiae s.l	male
EG	PSC	An. gambiae s.l	male
EG	PSC	An. gambiae s.l	male
EG	PSC	An. gambiae s.l	male
EG	PSC	An. gambiae s.l	male
EG	PSC	An. gambiae s.l	male
EG	PSC	An. gambiae s.l	male
EG	PSC	An. gambiae s.l	male
EG	PSC	An. gambiae s.l	male
EG	PSC	An. gambiae s.l	male
EF	PSC	An. gambiae s.l	female
EF	PSC	An. gambiae s.l	female
EF	PSC	An. gambiae s.l	female
EF	PSC	An. gambiae s.l	female
EF	PSC	An. gambiae s.l	female
EF	PSC	An. gambiae s.l	female
EF	PSC	An. gambiae s.l	female
EF	PSC	An. gambiae s.l	female
EF	PSC	An. gambiae s.l	female
EF	PSC	An. gambiae s.l	female
EF	PSC	An. gambiae s.l	female
EF	PSC	An. gambiae s.l	female
EF	PSC	An. gambiae s.l	female
EF	PSC	An. gambiae s.l	female
EF	PSC	An. gambiae s.l	female
EF	PSC	An. gambiae s.l	female
EF	PSC	An. gambiae s.l	female
EF	PSC	An. gambiae s.l	female
EF	PSC	An. gambiae s.l	female
EF	PSC	An. gambiae s.l	male
EF	PSC	An. gambiae s.l	male
EF	PSC	An. gambiae s.l	male
EF	PSC	An. gambiae s.l	male
EF	PSC	An. gambiae s.l	male
EF	PSC	An. gambiae s.l	male
EF	PSC	An. gambiae s.l	male
EF	PSC	An. gambiae s.l	female
EF	PSC	An. gambiae s.l	female
EF	PSC	An. gambiae s.l	female
EF	PSC	An. gambiae s.l	female
EF	PSC	An. gambiae s.l	female
EF	PSC	An. gambiae s.l	female
EF	PSC	An. gambiae s.l	male
EF	PSC	An. gambiae s.l	male
EF	PSC	An. gambiae s.l	male
EF	PSC	An. gambiae s.l	female
EF	PSC	An. gambiae s.l	female
EF	PSC	An. gambiae s.l	female
EF	PSC	An. gambiae s.l	female
EF	PSC	An. gambiae s.l	female
EF	PSC	An. gambiae s.l	female
EF	PSC	An. gambiae s.l	female
EF	PSC	An. gambiae s.l	female
EF	PSC	An. gambiae s.l	female
EF	PSC	An. gambiae s.l	female
EF	PSC	An. gambiae s.l	female
EF	PSC	An. gambiae s.l	female
EF	PSC	An. gambiae s.l	female
EF	PSC	An. gambiae s.l	female
EF	PSC	An. gambiae s.l	female
EF	PSC	An. gambiae s.l	female
EF	PSC	An. gambiae s.l	female
EF	PSC	An. gambiae s.l	female
EF	PSC	An. gambiae s.l	female
EF	PSC	An. gambiae s.l	female
EF	PSC	An. gambiae s.l	female
EF	PSC	An. gambiae s.l	female
EF	PSC	An. gambiae s.l	female
EF	PSC	An. gambiae s.l	female
EF	PSC	An. gambiae s.l	female
EF	PSC	An. gambiae s.l	female
EF	PSC	An. gambiae s.l	female
EF	PSC	An. gambiae s.l	female
EF	PSC	An. gambiae s.l	female
EF	PSC	An. gambiae s.l	female
EF	PSC	An. gambiae s.l	female
EF	PSC	An. gambiae s.l	female
[truncated: 9,379 more rows]
