# Supplementary material for: Characteristics and dynamics of malaria vectors around the Soum dam in Nanoro Health District, Burkina Faso
Source: PLoS One. 2026 Apr 30;21(4):e0348192. doi: 10.1371/journal.pone.0348192 (PMC13132233; doi:10.1371/journal.pone.0348192)
Supplement: S2 Dataset — (XLSX) [file pone.0348192.s006.xlsx]

## Sheet: Sheet1
Village_Code	Collection_Month	collection_Year	Season	Collection_method	Mostiquo	Species	Plasmodium_Infection	Donkey	Goat	Sheep	Chicken	Dog	Cow	Human	Pig
ED	Mars	2022	Saison sèche	PSC	Anopheles gambiae s.l	An. coluzzii	négatif	Négatif	Négatif	Négatif	Négatif	Négatif	Négatif	Négatif	Négatif
ED	Mars	2022	Saison sèche	PSC	Anopheles gambiae s.l	An. coluzzii	négatif	Négatif	Négatif	Négatif	Négatif	Négatif	Négatif	Négatif	Négatif
EF	Mars	2022	Saison sèche	PSC	Anopheles gambiae s.l	An. arabiensis	négatif	Négatif	Négatif	Négatif	Négatif	Négatif	Négatif	Négatif	Négatif
EF	Mars	2022	Saison sèche	PSC	Anopheles gambiae s.l	An. arabiensis	négatif	Négatif	Négatif	Négatif	Négatif	Négatif	Négatif	Négatif	Négatif
EF	Mars	2022	Saison sèche	PSC	Anopheles gambiae s.l	An. arabiensis	négatif	Négatif	Négatif	Négatif	Négatif	Négatif	Négatif	Négatif	Négatif
EF	Mars	2022	Saison sèche	PSC	Anopheles gambiae s.l	An. arabiensis	négatif	Négatif	Négatif	Négatif	Négatif	Négatif	Négatif	Positif	Négatif
EF	Mars	2022	Saison sèche	PSC	Anopheles gambiae s.l	An. arabiensis	négatif	Négatif	Négatif	Négatif	Négatif	Négatif	Négatif	Négatif	Négatif
EF	Mars	2022	Saison sèche	PSC	Anopheles gambiae s.l	An. arabiensis	négatif	Négatif	Négatif	Négatif	Négatif	Négatif	Négatif	Négatif	Négatif
EF	Mars	2022	Saison sèche	PSC	Anopheles gambiae s.l	An. arabiensis	négatif	Négatif	Négatif	Négatif	Négatif	Négatif	Négatif	Négatif	Négatif
EF	Mars	2022	Saison sèche	PSC	Anopheles gambiae s.l	An. arabiensis	négatif	Négatif	Négatif	Négatif	Négatif	Négatif	Négatif	Négatif	Négatif
EF	Mars	2022	Saison sèche	PSC	Anopheles gambiae s.l		négatif	Négatif	Négatif	Négatif	Négatif	Négatif	Négatif	Négatif	Négatif
EF	Mars	2022	Saison sèche	PSC	Anopheles gambiae s.l		négatif	Négatif	Négatif	Négatif	Négatif	Négatif	Négatif	Négatif	Négatif
EF	Mars	2022	Saison sèche	PSC	Anopheles gambiae s.l		négatif	Négatif	Négatif	Négatif	Positif	Négatif	Négatif	Positif	Négatif
EF	Mars	2022	Saison sèche	PSC	Anopheles gambiae s.l	An. coluzzii	négatif	Négatif	Négatif	Négatif	Négatif	Négatif	Négatif	Négatif	Négatif
EG	Mars	2022	Saison sèche	PSC	Anopheles gambiae s.l	An. arabiensis	négatif	Négatif	Négatif	Négatif	Négatif	Négatif	Négatif	Négatif	Négatif
EG	Mars	2022	Saison sèche	PSC	Anopheles gambiae s.l	An. arabiensis	négatif	Négatif	Positif	Positif	Négatif	Négatif	Négatif	Négatif	Négatif
EG	Mars	2022	Saison sèche	PSC	Anopheles gambiae s.l	An. coluzzii	négatif	Négatif	Négatif	Négatif	Négatif	Négatif	Négatif	Positif	Négatif
EG	Mars	2022	Saison sèche	PSC	Anopheles gambiae s.l	An. coluzzii	négatif	Négatif	Négatif	Négatif	Positif	Négatif	Négatif	Positif	Négatif
EG	Mars	2022	Saison sèche	PSC	Anopheles gambiae s.l		négatif	Négatif	Positif	Positif	Négatif	Négatif	Négatif	Négatif	Négatif
EG	Mars	2022	Saison sèche	PSC	Anopheles gambiae s.l		négatif	Négatif	Négatif	Négatif	Négatif	Négatif	Négatif	Négatif	Négatif
EG	Mars	2022	Saison sèche	PSC	Anopheles gambiae s.l	An. coluzzii	négatif	Négatif	Négatif	Négatif	Négatif	Négatif	Négatif	Négatif	Négatif
EG	Mars	2022	Saison sèche	PSC	Anopheles gambiae s.l	An. coluzzii	négatif	Négatif	Positif	Positif	Négatif	Négatif	Négatif	Positif	Négatif
EG	Mars	2022	Saison sèche	PSC	Anopheles gambiae s.l	An. coluzzii	négatif	Négatif	Négatif	Négatif	Positif	Négatif	Négatif	Positif	Négatif
EG	Mars	2022	Saison sèche	PSC	Anopheles gambiae s.l	An. coluzzii	négatif	Négatif	Négatif	Négatif	Négatif	Négatif	Négatif	Négatif	Négatif
EG	Mars	2022	Saison sèche	PSC	Anopheles gambiae s.l	An. arabiensis	négatif	Négatif	Positif	Positif	Négatif	Négatif	Négatif	Positif	Négatif
EG	Mars	2022	Saison sèche	PSC	Anopheles gambiae s.l	An. coluzzii	négatif	Négatif	Négatif	Négatif	Négatif	Négatif	Négatif	Négatif	Négatif
EG	Mars	2022	Saison sèche	PSC	Anopheles gambiae s.l	An. coluzzii	négatif	Négatif	Négatif	Négatif	Négatif	Négatif	Négatif	Négatif	Négatif
SB	Mars	2022	Saison sèche	PSC	Anopheles gambiae s.l	An. coluzzii	négatif	Négatif	Négatif	Négatif	Positif	Négatif	Négatif	Positif	Négatif
SB	Mars	2022	Saison sèche	PSC	Anopheles gambiae s.l		négatif	Négatif	Négatif	Négatif	Négatif	Négatif	Négatif	Positif	Négatif
SB	Mars	2022	Saison sèche	PSC	Anopheles gambiae s.l		négatif	Négatif	Négatif	Négatif	Négatif	Négatif	Négatif	Positif	Négatif
SB	Mars	2022	Saison sèche	PSC	Anopheles gambiae s.l	An. coluzzii	négatif	Négatif	Positif	Positif	Négatif	Négatif	Négatif	Positif	Négatif
SB	Mars	2022	Saison sèche	PSC	Anopheles gambiae s.l	An. arabiensis	négatif	Négatif	Négatif	Négatif	Négatif	Négatif	Négatif	Positif	Négatif
SB	Mars	2022	Saison sèche	PSC	Anopheles gambiae s.l		négatif	Négatif	Négatif	Négatif	Négatif	Négatif	Négatif	Négatif	Négatif
SB	Mars	2022	Saison sèche	PSC	Anopheles gambiae s.l	An. coluzzii	négatif	Négatif	Négatif	Négatif	Négatif	Négatif	Négatif	Négatif	Négatif
SB	Mars	2022	Saison sèche	PSC	Anopheles gambiae s.l	An. coluzzii	négatif	Négatif	Négatif	Négatif	Négatif	Négatif	Négatif	Négatif	Négatif
SB	Mars	2022	Saison sèche	PSC	Anopheles gambiae s.l	An. coluzzii	négatif	Négatif	Négatif	Négatif	Négatif	Négatif	Négatif	Positif	Négatif
SB	Mars	2022	Saison sèche	PSC	Anopheles gambiae s.l	An. coluzzii	négatif	Négatif	Négatif	Négatif	Négatif	Négatif	Négatif	Positif	Négatif
SB	Mars	2022	Saison sèche	PSC	Anopheles gambiae s.l	An. coluzzii	négatif	Négatif	Négatif	Négatif	Négatif	Négatif	Négatif	Négatif	Négatif
SB	Mars	2022	Saison sèche	PSC	Anopheles gambiae s.l	An. coluzzii	négatif	Négatif	Positif	Négatif	Négatif	Négatif	Négatif	Positif	Négatif
SB	Mars	2022	Saison sèche	PSC	Anopheles gambiae s.l	An. coluzzii	négatif	Négatif	Négatif	Négatif	Négatif	Négatif	Négatif	Négatif	Négatif
SB	Mars	2022	Saison sèche	PSC	Anopheles gambiae s.l	An. coluzzii	négatif	Négatif	Négatif	Négatif	Négatif	Négatif	Négatif	Négatif	Négatif
SB	Mars	2022	Saison sèche	PSC	Anopheles gambiae s.l		négatif	Négatif	Négatif	Négatif	Négatif	Négatif	Négatif	Négatif	Négatif
SB	Mars	2022	Saison sèche	PSC	Anopheles gambiae s.l		négatif	Négatif	Négatif	Négatif	Négatif	Négatif	Négatif	Négatif	Négatif
SB	Mars	2022	Saison sèche	PSC	Anopheles gambiae s.l		négatif	Négatif	Négatif	Négatif	Négatif	Négatif	Négatif	Négatif	Négatif
SB	Mars	2022	Saison sèche	PSC	Anopheles gambiae s.l		négatif	Négatif	Négatif	Négatif	Négatif	Négatif	Négatif	Négatif	Négatif
SB	Mars	2022	Saison sèche	PSC	Anopheles gambiae s.l		négatif	Négatif	Négatif	Négatif	Négatif	Négatif	Négatif	Négatif	Négatif
SB	Mars	2022	Saison sèche	PSC	Anopheles gambiae s.l	An. coluzzii	négatif	Négatif	Négatif	Négatif	Négatif	Négatif	Négatif	Négatif	Négatif
SB	Mars	2022	Saison sèche	PSC	Anopheles gambiae s.l	An. coluzzii	négatif	Négatif	Négatif	Négatif	Négatif	Négatif	Négatif	Négatif	Négatif
SB	Mars	2022	Saison sèche	PSC	Anopheles gambiae s.l		négatif	Négatif	Négatif	Négatif	Négatif	Négatif	Négatif	Négatif	Négatif
SB	Mars	2022	Saison sèche	PSC	Anopheles gambiae s.l		négatif	Négatif	Négatif	Négatif	Négatif	Négatif	Négatif	Négatif	Négatif
SB	Mars	2022	Saison sèche	PSC	Anopheles gambiae s.l		négatif	Négatif	Négatif	Négatif	Négatif	Négatif	Négatif	Négatif	Négatif
SB	Mars	2022	Saison sèche	CDC	Anopheles gambiae s.l	An. coluzzii	négatif	Négatif	Négatif	Négatif	Négatif	Négatif	Négatif	Négatif	Négatif
SB	Mars	2022	Saison sèche	CDC	Anopheles gambiae s.l	An. coluzzii	négatif	Négatif	Négatif	Négatif	Négatif	Négatif	Négatif	Négatif	Négatif
SB	Mars	2022	Saison sèche	CDC	Anopheles gambiae s.l		négatif	Négatif	Négatif	Négatif	Négatif	Négatif	Négatif	Négatif	Négatif
SB	Mars	2022	Saison sèche	CDC	Anopheles gambiae s.l		négatif	Négatif	Négatif	Négatif	Négatif	Négatif	Négatif	Négatif	Négatif
SE	Mars	2022	Saison sèche	PSC	Anopheles gambiae s.l	An. coluzzii	négatif	Négatif	Négatif	Négatif	Négatif	Négatif	Négatif	Négatif	Négatif
SE	Mars	2022	Saison sèche	PSC	Anopheles gambiae s.l	An. coluzzii	négatif	Négatif	Négatif	Négatif	Négatif	Négatif	Négatif	Négatif	Négatif
SE	Mars	2022	Saison sèche	PSC	Anopheles gambiae s.l	An. coluzzii	négatif	Négatif	Négatif	Négatif	Négatif	Négatif	Négatif	Négatif	Négatif
SE	Mars	2022	Saison sèche	PSC	Anopheles gambiae s.l	An. coluzzii	négatif	Négatif	Négatif	Négatif	Négatif	Négatif	Négatif	Négatif	Négatif
SE	Mars	2022	Saison sèche	PSC	Anopheles gambiae s.l		négatif	Négatif	Négatif	Négatif	Négatif	Négatif	Négatif	Négatif	Négatif
SE	Mars	2022	Saison sèche	PSC	Anopheles gambiae s.l	An. coluzzii	négatif	Négatif	Négatif	Négatif	Négatif	Négatif	Négatif	Positif	Négatif
SE	Mars	2022	Saison sèche	PSC	Anopheles gambiae s.l	An. coluzzii	négatif	Négatif	Négatif	Négatif	Positif	Négatif	Négatif	Négatif	Négatif
SE	Mars	2022	Saison sèche	PSC	Anopheles gambiae s.l	An. coluzzii	négatif	Négatif	Positif	Positif	Négatif	Négatif	Négatif	Négatif	Négatif
SE	Mars	2022	Saison sèche	PSC	Anopheles gambiae s.l		négatif	Négatif	Positif	Positif	Négatif	Négatif	Négatif	Négatif	Négatif
SE	Mars	2022	Saison sèche	PSC	Anopheles gambiae s.l	An. coluzzii	négatif	Négatif	Positif	Positif	Négatif	Négatif	Négatif	Positif	Négatif
SE	Mars	2022	Saison sèche	PSC	Anopheles gambiae s.l	An. coluzzii	négatif	Négatif	Négatif	Négatif	Négatif	Négatif	Négatif	Positif	Négatif
SE	Mars	2022	Saison sèche	PSC	Anopheles gambiae s.l	An. coluzzii	négatif	Négatif	Négatif	Négatif	Positif	Négatif	Négatif	Positif	Négatif
SE	Mars	2022	Saison sèche	PSC	Anopheles gambiae s.l	An. coluzzii	négatif	Positif	Négatif	Négatif	Négatif	Négatif	Positif	Positif	Négatif
SE	Mars	2022	Saison sèche	PSC	Anopheles gambiae s.l	An. coluzzii	négatif	Négatif	Négatif	Négatif	Positif	Négatif	Négatif	Positif	Négatif
SE	Mars	2022	Saison sèche	PSC	Anopheles gambiae s.l		négatif	Négatif	Négatif	Négatif	Positif	Négatif	Positif	Négatif	Négatif
SE	Mars	2022	Saison sèche	PSC	Anopheles gambiae s.l	An. coluzzii	négatif	Négatif	Négatif	Négatif	Positif	Négatif	Négatif	Négatif	Négatif
SE	Mars	2022	Saison sèche	PSC	Anopheles gambiae s.l		négatif	Négatif	Négatif	Négatif	Positif	Négatif	Négatif	Positif	Négatif
SE	Mars	2022	Saison sèche	PSC	Anopheles gambiae s.l		négatif	Négatif	Négatif	Négatif	Négatif	Négatif	Négatif	Négatif	Négatif
SE	Mars	2022	Saison sèche	PSC	Anopheles gambiae s.l	An. coluzzii	négatif	Négatif	Négatif	Négatif	Négatif	Négatif	Négatif	Négatif	Négatif
SE	Mars	2022	Saison sèche	PSC	Anopheles gambiae s.l	An. coluzzii	négatif	Négatif	Négatif	Négatif	Négatif	Négatif	Négatif	Négatif	Négatif
SE	Mars	2022	Saison sèche	PSC	Anopheles gambiae s.l		négatif	Négatif	Négatif	Négatif	Négatif	Négatif	Négatif	Négatif	Négatif
SE	Mars	2022	Saison sèche	PSC	Anopheles gambiae s.l	An. coluzzii	négatif	Négatif	Négatif	Négatif	Négatif	Négatif	Négatif	Positif	Négatif
SE	Mars	2022	Saison sèche	PSC	Anopheles gambiae s.l	An. coluzzii	négatif	Négatif	Négatif	Négatif	Négatif	Négatif	Négatif	Négatif	Négatif
SE	Mars	2022	Saison sèche	PSC	Anopheles gambiae s.l	An. coluzzii	négatif	Négatif	Négatif	Négatif	Négatif	Négatif	Négatif	Négatif	Négatif
SE	Mars	2022	Saison sèche	PSC	Anopheles gambiae s.l		négatif	Négatif	Négatif	Négatif	Négatif	Négatif	Négatif	Négatif	Négatif
SE	Mars	2022	Saison sèche	PSC	Anopheles gambiae s.l	An. coluzzii	négatif	Négatif	Négatif	Négatif	Négatif	Négatif	Négatif	Négatif	Négatif
SE	Mars	2022	Saison sèche	PSC	Anopheles gambiae s.l	An. coluzzii	négatif	Négatif	Positif	Positif	Négatif	Négatif	Négatif	Négatif	Négatif
SE	Mars	2022	Saison sèche	PSC	Anopheles gambiae s.l	An. coluzzii	négatif	Positif	Négatif	Négatif	Négatif	Négatif	Négatif	Négatif	Négatif
SE	Mars	2022	Saison sèche	PSC	Anopheles gambiae s.l	An. coluzzii	négatif	Négatif	Négatif	Négatif	Négatif	Négatif	Négatif	Négatif	Négatif
SE	Mars	2022	Saison sèche	PSC	Anopheles gambiae s.l	An. coluzzii	négatif	Négatif	Négatif	Négatif	Négatif	Négatif	Négatif	Positif	Négatif
SE	Mars	2022	Saison sèche	CDC	Anopheles gambiae s.l	An. coluzzii	négatif	Négatif	Négatif	Négatif	Négatif	Négatif	Négatif	Négatif	Négatif
SE	Mars	2022	Saison sèche	CDC	Anopheles gambiae s.l	An. coluzzii	négatif	Négatif	Négatif	Négatif	Négatif	Négatif	Négatif	Négatif	Négatif
SE	Mars	2022	Saison sèche	CDC	Anopheles gambiae s.l	An. coluzzii	négatif	Négatif	Négatif	Négatif	Négatif	Négatif	Négatif	Négatif	Négatif
SE	Mars	2022	Saison sèche	CDC	Anopheles gambiae s.l	An. coluzzii	négatif	Négatif	Négatif	Négatif	Négatif	Négatif	Négatif	Négatif	Négatif
SE	Mars	2022	Saison sèche	CDC	Anopheles gambiae s.l	An. coluzzii	négatif	Négatif	Négatif	Négatif	Négatif	Négatif	Négatif	Négatif	Négatif
EF	Avril	2022	Saison sèche	PSC	Anopheles gambiae s.l	An. coluzzii	négatif	Négatif	Négatif	Négatif	Négatif	Négatif	Négatif	Négatif	Négatif
EG	Avril	2022	Saison sèche	PSC	Anopheles gambiae s.l	An. coluzzii	négatif	Négatif	Négatif	Négatif	Négatif	Négatif	Négatif	Négatif	Négatif
SB	Avril	2022	Saison sèche	PSC	Anopheles gambiae s.l	An. coluzzii	négatif	Négatif	Négatif	Négatif	Négatif	Négatif	Négatif	Négatif	Négatif
SB	Avril	2022	Saison sèche	PSC	Anopheles gambiae s.l	An. coluzzii	négatif	Négatif	Négatif	Négatif	Négatif	Négatif	Négatif	Négatif	Négatif
SB	Avril	2022	Saison sèche	PSC	Anopheles gambiae s.l	An. coluzzii	négatif	Négatif	Négatif	Négatif	Négatif	Négatif	Négatif	Positif	Négatif
SB	Avril	2022	Saison sèche	PSC	Anopheles gambiae s.l	An. coluzzii	négatif	Négatif	Négatif	Négatif	Positif	Négatif	Négatif	Positif	Négatif
SB	Avril	2022	Saison sèche	PSC	Anopheles gambiae s.l	An. coluzzii	négatif	Négatif	Négatif	Négatif	Négatif	Négatif	Négatif	Négatif	Négatif
SE	Avril	2022	Saison sèche	PSC	Anopheles gambiae s.l	An. coluzzii	négatif	Négatif	Négatif	Négatif	Positif	Négatif	Négatif	Positif	Négatif
SE	Avril	2022	Saison sèche	PSC	Anopheles gambiae s.l	An. coluzzii	négatif	Positif	Négatif	Négatif	Positif	Négatif	Négatif	Positif	Négatif
SE	Avril	2022	Saison sèche	PSC	Anopheles gambiae s.l	An. coluzzii	négatif	Négatif	Négatif	Négatif	Négatif	Négatif	Négatif	Positif	Négatif
SE	Avril	2022	Saison sèche	PSC	Anopheles gambiae s.l	An. coluzzii	négatif	Négatif	Négatif	Négatif	Négatif	Négatif	Négatif	Positif	Négatif
SE	Avril	2022	Saison sèche	PSC	Anopheles gambiae s.l	An. coluzzii	négatif	Négatif	Négatif	Négatif	Négatif	Négatif	Négatif	Positif	Négatif
SE	Avril	2022	Saison sèche	PSC	Anopheles gambiae s.l	An. coluzzii	négatif	Négatif	Négatif	Négatif	Négatif	Négatif	Négatif	Positif	Négatif
SE	Avril	2022	Saison sèche	PSC	Anopheles gambiae s.l	An. coluzzii	négatif	Négatif	Négatif	Négatif	Négatif	Négatif	Négatif	Positif	Négatif
SE	Avril	2022	Saison sèche	PSC	Anopheles gambiae s.l	An. coluzzii	négatif	Négatif	Positif	Positif	Négatif	Négatif	Négatif	Positif	Négatif
SE	Avril	2022	Saison sèche	PSC	Anopheles gambiae s.l	An. coluzzii	négatif	Négatif	Négatif	Négatif	Positif	Négatif	Négatif	Positif	Négatif
SE	Avril	2022	Saison sèche	PSC	Anopheles gambiae s.l	An. coluzzii	négatif	Négatif	Négatif	Négatif	Négatif	Négatif	Négatif	Positif	Négatif
SE	Avril	2022	Saison sèche	PSC	Anopheles gambiae s.l	An. coluzzii	négatif	Négatif	Négatif	Négatif	Négatif	Négatif	Négatif	Positif	Négatif
SE	Avril	2022	Saison sèche	PSC	Anopheles gambiae s.l	An. coluzzii	négatif	Négatif	Négatif	Négatif	Négatif	Négatif	Négatif	Négatif	Négatif
SE	Avril	2022	Saison sèche	PSC	Anopheles gambiae s.l	An. coluzzii	négatif	Négatif	Négatif	Négatif	Positif	Négatif	Négatif	Positif	Négatif
SE	Avril	2022	Saison sèche	PSC	Anopheles gambiae s.l	An. coluzzii	négatif	Négatif	Négatif	Négatif	Négatif	Négatif	Négatif	Négatif	Négatif
SE	Avril	2022	Saison sèche	PSC	Anopheles gambiae s.l	An. coluzzii	négatif	Négatif	Négatif	Négatif	Négatif	Négatif	Négatif	Positif	Négatif
SE	Avril	2022	Saison sèche	PSC	Anopheles gambiae s.l	An. coluzzii	négatif	Négatif	Négatif	Négatif	Positif	Négatif	Négatif	Positif	Négatif
SE	Avril	2022	Saison sèche	PSC	Anopheles gambiae s.l	An. coluzzii	négatif	Négatif	Négatif	Négatif	Négatif	Négatif	Négatif	Positif	Négatif
SE	Avril	2022	Saison sèche	PSC	Anopheles gambiae s.l	An. coluzzii	négatif	Négatif	Négatif	Négatif	Négatif	Négatif	Négatif	Positif	Négatif
SE	Avril	2022	Saison sèche	PSC	Anopheles gambiae s.l	An. coluzzii	négatif	Négatif	Négatif	Négatif	Positif	Négatif	Négatif	Positif	Négatif
SE	Avril	2022	Saison sèche	PSC	Anopheles gambiae s.l	An. coluzzii	négatif	Négatif	Négatif	Négatif	Positif	Négatif	Négatif	Positif	Négatif
SE	Avril	2022	Saison sèche	PSC	Anopheles gambiae s.l	An. coluzzii	négatif	Négatif	Négatif	Négatif	Négatif	Négatif	Négatif	Positif	Négatif
SE	Avril	2022	Saison sèche	PSC	Anopheles gambiae s.l	An. coluzzii	négatif	Négatif	Négatif	Négatif	Positif	Négatif	Négatif	Négatif	Négatif
SE	Avril	2022	Saison sèche	PSC	Anopheles gambiae s.l	An. coluzzii	Plasmodium falciparum	Négatif	Négatif	Négatif	Négatif	Négatif	Négatif	Positif	Négatif
SE	Avril	2022	Saison sèche	PSC	Anopheles gambiae s.l	An. coluzzii	négatif	Négatif	Négatif	Négatif	Négatif	Négatif	Négatif	Positif	Négatif
SE	Avril	2022	Saison sèche	PSC	Anopheles gambiae s.l	An. coluzzii	négatif	Négatif	Négatif	Négatif	Négatif	Négatif	Négatif	Positif	Négatif
SE	Avril	2022	Saison sèche	PSC	Anopheles gambiae s.l	An. coluzzii	négatif	Négatif	Négatif	Négatif	Négatif	Négatif	Négatif	Positif	Négatif
SE	Avril	2022	Saison sèche	PSC	Anopheles gambiae s.l	An. coluzzii	négatif	Négatif	Négatif	Négatif	Négatif	Négatif	Négatif	Positif	Négatif
SE	Avril	2022	Saison sèche	PSC	Anopheles gambiae s.l	An. coluzzii	négatif	Négatif	Négatif	Négatif	Positif	Négatif	Négatif	Positif	Négatif
SE	Avril	2022	Saison sèche	PSC	Anopheles gambiae s.l	An. coluzzii	négatif	Négatif	Négatif	Négatif	Négatif	Négatif	Négatif	Positif	Négatif
SE	Avril	2022	Saison sèche	PSC	Anopheles gambiae s.l	An. coluzzii	négatif	Négatif	Négatif	Négatif	Négatif	Négatif	Négatif	Positif	Négatif
SE	Avril	2022	Saison sèche	CDC	Anopheles gambiae s.l	An. coluzzii	négatif	Négatif	Négatif	Négatif	Négatif	Négatif	Négatif	Négatif	Négatif
SE	Avril	2022	Saison sèche	CDC	Anopheles gambiae s.l	An. coluzzii	négatif	Négatif	Négatif	Négatif	Négatif	Négatif	Négatif	Négatif	Négatif
SE	Avril	2022	Saison sèche	CDC	Anopheles gambiae s.l	An. coluzzii	négatif	Négatif	Négatif	Négatif	Négatif	Négatif	Négatif	Négatif	Négatif
SE	Avril	2022	Saison sèche	CDC	Anopheles gambiae s.l	An. coluzzii	négatif	Négatif	Négatif	Négatif	Négatif	Négatif	Négatif	Négatif	Négatif
SE	Avril	2022	Saison sèche	CDC	Anopheles gambiae s.l	An. coluzzii	négatif	Négatif	Négatif	Négatif	Négatif	Négatif	Négatif	Négatif	Négatif
SE	Avril	2022	Saison sèche	CDC	Anopheles gambiae s.l	An. coluzzii	négatif	Négatif	Négatif	Négatif	Négatif	Négatif	Négatif	Négatif	Négatif
SE	Avril	2022	Saison sèche	CDC	Anopheles gambiae s.l		négatif	Négatif	Négatif	Négatif	Négatif	Négatif	Négatif	Négatif	Négatif
SE	Avril	2022	Saison sèche	CDC	Anopheles gambiae s.l	An. coluzzii	négatif	Négatif	Négatif	Négatif	Négatif	Négatif	Négatif	Négatif	Négatif
ED	Mai	2022	Saison sèche	PSC	Anopheles gambiae s.l	An. coluzzii	négatif	Négatif	Négatif	Négatif	Négatif	Négatif	Négatif	Positif	Négatif
ED	Mai	2022	Saison sèche	PSC	Anopheles gambiae s.l	An. coluzzii	négatif	Négatif	Négatif	Négatif	Négatif	Négatif	Négatif	Positif	Négatif
ED	Mai	2022	Saison sèche	PSC	Anopheles gambiae s.l	An. coluzzii	négatif	Négatif	Négatif	Négatif	Positif	Négatif	Négatif	Positif	Négatif
ED	Mai	2022	Saison sèche	PSC	Anopheles gambiae s.l	An. coluzzii	négatif	Négatif	Négatif	Négatif	Négatif	Négatif	Négatif	Positif	Négatif
ED	Mai	2022	Saison sèche	PSC	Anopheles gambiae s.l	An. coluzzii	négatif	Négatif	Négatif	Négatif	Positif	Négatif	Négatif	Positif	Négatif
ED	Mai	2022	Saison sèche	PSC	Anopheles gambiae s.l	An. coluzzii	négatif	Négatif	Négatif	Négatif	Positif	Négatif	Négatif	Positif	Négatif
ED	Mai	2022	Saison sèche	PSC	Anopheles gambiae s.l	An. coluzzii	négatif	Négatif	Négatif	Négatif	Négatif	Négatif	Négatif	Négatif	Négatif
ED	Mai	2022	Saison sèche	PSC	Anopheles gambiae s.l	An. coluzzii	négatif	Négatif	Négatif	Négatif	Positif	Négatif	Négatif	Positif	Négatif
ED	Mai	2022	Saison sèche	PSC	Anopheles gambiae s.l	An. coluzzii	négatif	Négatif	Négatif	Négatif	Négatif	Négatif	Négatif	Négatif	Négatif
ED	Mai	2022	Saison sèche	PSC	Anopheles gambiae s.l		négatif	Négatif	Négatif	Négatif	Négatif	Négatif	Négatif	Négatif	Négatif
ED	Mai	2022	Saison sèche	PSC	Anopheles gambiae s.l	An. coluzzii	négatif	Négatif	Négatif	Négatif	Négatif	Négatif	Négatif	Négatif	Négatif
EF	Mai	2022	Saison sèche	PSC	Anopheles gambiae s.l	An. coluzzii	négatif	Négatif	Négatif	Négatif	Négatif	Négatif	Négatif	Positif	Négatif
EF	Mai	2022	Saison sèche	PSC	Anopheles gambiae s.l	An. coluzzii	négatif	Négatif	Négatif	Positif	Négatif	Négatif	Négatif	Positif	Négatif
EF	Mai	2022	Saison sèche	PSC	Anopheles gambiae s.l	An. coluzzii	négatif	Négatif	Négatif	Négatif	Négatif	Négatif	Négatif	Positif	Négatif
EG	Mai	2022	Saison sèche	PSC	Anopheles gambiae s.l	An. coluzzii	négatif	Négatif	Négatif	Négatif	Négatif	Négatif	Négatif	Positif	Négatif
EG	Mai	2022	Saison sèche	PSC	Anopheles gambiae s.l		négatif	Négatif	Négatif	Négatif	Négatif	Négatif	Négatif	Négatif	Négatif
EG	Mai	2022	Saison sèche	PSC	Anopheles gambiae s.l	An. arabiensis	négatif	Négatif	Négatif	Négatif	Négatif	Négatif	Négatif	Négatif	Négatif
EG	Mai	2022	Saison sèche	PSC	Anopheles gambiae s.l	An. arabiensis	négatif	Négatif	Négatif	Négatif	Négatif	Négatif	Négatif	Négatif	Négatif
EG	Mai	2022	Saison sèche	PSC	Anopheles gambiae s.l		négatif	Négatif	Négatif	Négatif	Négatif	Négatif	Négatif	Négatif	Négatif
EG	Mai	2022	Saison sèche	PSC	Anopheles gambiae s.l	An. coluzzii	négatif	Négatif	Négatif	Négatif	Négatif	Négatif	Négatif	Négatif	Négatif
SB	Mai	2022	Saison sèche	PSC	Anopheles gambiae s.l	An. arabiensis	négatif	Négatif	Négatif	Négatif	Négatif	Négatif	Négatif	Négatif	Négatif
SB	Mai	2022	Saison sèche	PSC	Anopheles gambiae s.l	An. coluzzii	négatif	Négatif	Négatif	Négatif	Négatif	Négatif	Négatif	Négatif	Négatif
SB	Mai	2022	Saison sèche	PSC	Anopheles gambiae s.l	An. coluzzii	négatif	Négatif	Négatif	Négatif	Négatif	Négatif	Négatif	Négatif	Négatif
SB	Mai	2022	Saison sèche	PSC	Anopheles gambiae s.l		négatif	Négatif	Négatif	Négatif	Négatif	Négatif	Négatif	Négatif	Négatif
SB	Mai	2022	Saison sèche	PSC	Anopheles gambiae s.l	An. coluzzii	négatif	Négatif	Négatif	Négatif	Négatif	Négatif	Négatif	Négatif	Négatif
SB	Mai	2022	Saison sèche	PSC	Anopheles gambiae s.l	An. coluzzii	négatif	Négatif	Négatif	Négatif	Négatif	Négatif	Négatif	Négatif	Négatif
SB	Mai	2022	Saison sèche	PSC	Anopheles gambiae s.l	An. coluzzii	négatif	Négatif	Négatif	Négatif	Négatif	Négatif	Négatif	Négatif	Négatif
SB	Mai	2022	Saison sèche	PSC	Anopheles gambiae s.l	An. coluzzii	négatif	Négatif	Négatif	Négatif	Négatif	Négatif	Négatif	Négatif	Négatif
SB	Mai	2022	Saison sèche	PSC	Anopheles gambiae s.l	An. coluzzii	négatif	Négatif	Négatif	Négatif	Négatif	Négatif	Négatif	Négatif	Négatif
SB	Mai	2022	Saison sèche	PSC	Anopheles gambiae s.l	An. coluzzii	négatif	Négatif	Négatif	Négatif	Négatif	Négatif	Négatif	Négatif	Négatif
SB	Mai	2022	Saison sèche	PSC	Anopheles gambiae s.l	An. coluzzii	négatif	Négatif	Négatif	Négatif	Négatif	Négatif	Négatif	Négatif	Négatif
SB	Mai	2022	Saison sèche	PSC	Anopheles gambiae s.l	An. coluzzii	négatif	Négatif	Négatif	Négatif	Négatif	Négatif	Négatif	Négatif	Négatif
SB	Mai	2022	Saison sèche	PSC	Anopheles gambiae s.l	An. coluzzii	négatif	Négatif	Négatif	Négatif	Négatif	Négatif	Négatif	Négatif	Négatif
SB	Mai	2022	Saison sèche	PSC	Anopheles gambiae s.l	An. coluzzii	négatif	Négatif	Négatif	Négatif	Négatif	Négatif	Négatif	Négatif	Négatif
SB	Mai	2022	Saison sèche	PSC	Anopheles gambiae s.l	An. coluzzii	négatif	Négatif	Négatif	Négatif	Négatif	Négatif	Négatif	Négatif	Négatif
SB	Mai	2022	Saison sèche	PSC	Anopheles gambiae s.l		négatif	Négatif	Négatif	Négatif	Négatif	Négatif	Négatif	Négatif	Négatif
SB	Mai	2022	Saison sèche	PSC	Anopheles gambiae s.l		négatif	Négatif	Négatif	Négatif	Négatif	Négatif	Négatif	Négatif	Négatif
SB	Mai	2022	Saison sèche	PSC	Anopheles gambiae s.l		négatif	Négatif	Négatif	Négatif	Négatif	Négatif	Négatif	Négatif	Négatif
SB	Mai	2022	Saison sèche	PSC	Anopheles gambiae s.l		négatif	Négatif	Négatif	Négatif	Négatif	Négatif	Négatif	Négatif	Négatif
SB	Mai	2022	Saison sèche	PSC	Anopheles gambiae s.l	An. coluzzii	négatif	Négatif	Négatif	Négatif	Négatif	Négatif	Négatif	Négatif	Négatif
SE	Mai	2022	Saison sèche	PSC	Anopheles gambiae s.l	An. coluzzii	négatif	Négatif	Négatif	Négatif	Négatif	Négatif	Négatif	Négatif	Négatif
SE	Mai	2022	Saison sèche	PSC	Anopheles gambiae s.l	An. coluzzii	négatif	Négatif	Négatif	Négatif	Négatif	Négatif	Négatif	Négatif	Négatif
SE	Mai	2022	Saison sèche	PSC	Anopheles gambiae s.l	An. coluzzii	négatif	Négatif	Négatif	Négatif	Négatif	Négatif	Négatif	Négatif	Négatif
SE	Mai	2022	Saison sèche	PSC	Anopheles gambiae s.l	An. coluzzii	négatif	Négatif	Négatif	Négatif	Négatif	Négatif	Négatif	Négatif	Négatif
SE	Mai	2022	Saison sèche	PSC	Anopheles gambiae s.l	An. coluzzii	négatif	Négatif	Négatif	Négatif	Négatif	Négatif	Négatif	Négatif	Négatif
SE	Mai	2022	Saison sèche	PSC	Anopheles gambiae s.l	An. coluzzii	négatif	Négatif	Négatif	Négatif	Négatif	Négatif	Négatif	Négatif	Négatif
SE	Mai	2022	Saison sèche	PSC	Anopheles gambiae s.l	An. coluzzii	négatif	Négatif	Négatif	Négatif	Négatif	Négatif	Négatif	Négatif	Négatif
SE	Mai	2022	Saison sèche	PSC	Anopheles gambiae s.l	An. coluzzii	négatif	Négatif	Négatif	Négatif	Négatif	Négatif	Négatif	Négatif	Négatif
SE	Mai	2022	Saison sèche	PSC	Anopheles gambiae s.l	An. coluzzii	négatif	Négatif	Négatif	Négatif	Négatif	Négatif	Négatif	Négatif	Négatif
SE	Mai	2022	Saison sèche	CDC	Anopheles gambiae s.l	An. coluzzii	négatif	Négatif	Négatif	Négatif	Négatif	Négatif	Négatif	Négatif	Négatif
SE	Février	2022	Saison sèche	CDC	Anopheles gambiae s.l	An. coluzzii	négatif	Négatif	Négatif	Négatif	Négatif	Négatif	Négatif	Négatif	Négatif
ED	Juin	2022	Saison pluvieuse	PSC	Anopheles gambiae s.l	An. coluzzii	négatif	Négatif	Négatif	Négatif	Négatif	Négatif	Négatif	Négatif	Négatif
ED	Juin	2022	Saison pluvieuse	PSC	Anopheles gambiae s.l	An. coluzzii	négatif	Négatif	Négatif	Négatif	Négatif	Négatif	Négatif	Négatif	Négatif
ED	Juin	2022	Saison pluvieuse	PSC	Anopheles gambiae s.l	An. coluzzii	négatif	Négatif	Négatif	Négatif	Négatif	Négatif	Négatif	Négatif	Négatif
ED	Juin	2022	Saison pluvieuse	PSC	Anopheles gambiae s.l		négatif	Négatif	Négatif	Négatif	Négatif	Négatif	Négatif	Négatif	Négatif
SE	Mai	2022	Saison sèche	PSC	Anopheles gambiae s.l	An. coluzzii	négatif	Négatif	Négatif	Négatif	Négatif	Négatif	Négatif	Négatif	Négatif
SE	Mai	2022	Saison sèche	PSC	Anopheles gambiae s.l	An. coluzzii	négatif	Négatif	Négatif	Négatif	Négatif	Négatif	Négatif	Négatif	Négatif
SE	Mai	2022	Saison sèche	PSC	Anopheles gambiae s.l	An. coluzzii	négatif	Négatif	Négatif	Négatif	Négatif	Négatif	Négatif	Négatif	Négatif
SE	Mai	2022	Saison sèche	PSC	Anopheles gambiae s.l	An. coluzzii	négatif	Négatif	Négatif	Négatif	Négatif	Négatif	Négatif	Négatif	Négatif
SE	Mai	2022	Saison sèche	PSC	Anopheles gambiae s.l	An. coluzzii	négatif	Négatif	Négatif	Négatif	Négatif	Négatif	Négatif	Négatif	Négatif
SE	Mai	2022	Saison sèche	PSC	Anopheles gambiae s.l	An. coluzzii	négatif	Négatif	Négatif	Négatif	Négatif	Négatif	Négatif	Négatif	Négatif
SE	Mai	2022	Saison sèche	PSC	Anopheles gambiae s.l	An. coluzzii	négatif	Négatif	Négatif	Négatif	Négatif	Négatif	Négatif	Négatif	Négatif
SE	Mai	2022	Saison sèche	PSC	Anopheles gambiae s.l	An. coluzzii	négatif	Négatif	Négatif	Négatif	Négatif	Négatif	Négatif	Négatif	Négatif
SE	Mai	2022	Saison sèche	PSC	Anopheles gambiae s.l	An. coluzzii	négatif	Négatif	Négatif	Négatif	Négatif	Négatif	Négatif	Négatif	Négatif
SE	Mai	2022	Saison sèche	PSC	Anopheles gambiae s.l	An. coluzzii	négatif	Négatif	Négatif	Négatif	Négatif	Négatif	Négatif	Négatif	Négatif
SE	Mai	2022	Saison sèche	PSC	Anopheles gambiae s.l	An. coluzzii	négatif	Négatif	Négatif	Négatif	Négatif	Négatif	Négatif	Négatif	Négatif
SE	Mai	2022	Saison sèche	PSC	Anopheles gambiae s.l	An. coluzzii	négatif	Négatif	Négatif	Négatif	Négatif	Négatif	Négatif	Négatif	Négatif
SE	Mai	2022	Saison sèche	PSC	Anopheles gambiae s.l	An. coluzzii	négatif	Négatif	Négatif	Négatif	Négatif	Négatif	Négatif	Négatif	Négatif
SE	Mai	2022	Saison sèche	PSC	Anopheles gambiae s.l	An. coluzzii	négatif	Négatif	Négatif	Négatif	Négatif	Négatif	Négatif	Négatif	Négatif
SE	Mai	2022	Saison sèche	PSC	Anopheles gambiae s.l	An. coluzzii	négatif	Négatif	Négatif	Négatif	Négatif	Négatif	Négatif	Négatif	Négatif
SE	Mai	2022	Saison sèche	PSC	Anopheles gambiae s.l	An. coluzzii	négatif	Négatif	Négatif	Négatif	Négatif	Négatif	Négatif	Négatif	Négatif
SE	Mai	2022	Saison sèche	PSC	Anopheles gambiae s.l	An. coluzzii	négatif	Négatif	Négatif	Négatif	Négatif	Négatif	Négatif	Négatif	Négatif
SE	Mai	2022	Saison sèche	PSC	Anopheles gambiae s.l	An. coluzzii	négatif	Négatif	Négatif	Négatif	Négatif	Négatif	Négatif	Négatif	Négatif
SE	Mai	2022	Saison sèche	PSC	Anopheles gambiae s.l		négatif	Négatif	Négatif	Négatif	Négatif	Négatif	Négatif	Négatif	Négatif
SE	Mai	2022	Saison sèche	PSC	Anopheles gambiae s.l	An. coluzzii	négatif	Positif	Négatif	Négatif	Négatif	Négatif	Négatif	Positif	Négatif
SE	Mai	2022	Saison sèche	PSC	Anopheles gambiae s.l	An. coluzzii	Plasmodium falciparum	Négatif	Négatif	Négatif	Négatif	Négatif	Négatif	Négatif	Positif
SE	Mai	2022	Saison sèche	PSC	Anopheles gambiae s.l	An. coluzzii	négatif	Négatif	Négatif	Négatif	Positif	Négatif	Négatif	Positif	Négatif
SE	Mai	2022	Saison sèche	PSC	Anopheles gambiae s.l	An. coluzzii	négatif	Négatif	Négatif	Négatif	Négatif	Négatif	Négatif	Positif	Négatif
SE	Mai	2022	Saison sèche	PSC	Anopheles gambiae s.l	An. coluzzii	négatif	Positif	Négatif	Négatif	Négatif	Négatif	Négatif	Positif	Négatif
ED	Juin	2022	Saison pluvieuse	CDC	Anopheles gambiae s.l	An. coluzzii	négatif	Négatif	Négatif	Négatif	Négatif	Négatif	Négatif	Négatif	Négatif
EF	Juin	2022	Saison pluvieuse	PSC	Anopheles gambiae s.l	An. arabiensis	négatif	Négatif	Négatif	Négatif	Négatif	Négatif	Négatif	Positif	Négatif
EG	Juin	2022	Saison pluvieuse	PSC	Anopheles gambiae s.l		négatif	Négatif	Négatif	Négatif	Négatif	Négatif	Négatif	Négatif	Négatif
EG	Juin	2022	Saison pluvieuse	PSC	Anopheles gambiae s.l	An. coluzzii	négatif	Négatif	Négatif	Négatif	Négatif	Négatif	Négatif	Positif	Négatif
EG	Juin	2022	Saison pluvieuse	PSC	Anopheles gambiae s.l	An. coluzzii	négatif	Négatif	Négatif	Négatif	Négatif	Négatif	Négatif	Positif	Négatif
EG	Juin	2022	Saison pluvieuse	PSC	Anopheles gambiae s.l	An. coluzzii	négatif	Négatif	Négatif	Négatif	Négatif	Négatif	Négatif	Positif	Négatif
EG	Juin	2022	Saison pluvieuse	PSC	Anopheles gambiae s.l	An. arabiensis	négatif	Négatif	Négatif	Négatif	Négatif	Négatif	Négatif	Négatif	Négatif
EG	Juin	2022	Saison pluvieuse	PSC	Anopheles gambiae s.l	An. coluzzii	négatif	Négatif	Négatif	Négatif	Négatif	Négatif	Négatif	Positif	Négatif
EG	Juin	2022	Saison pluvieuse	PSC	Anopheles gambiae s.l	An. coluzzii	négatif	Négatif	Négatif	Négatif	Négatif	Négatif	Négatif	Négatif	Positif
EG	Juin	2022	Saison pluvieuse	PSC	Anopheles gambiae s.l	An. coluzzii	négatif	Négatif	Négatif	Négatif	Négatif	Négatif	Négatif	Négatif	Négatif
EG	Juin	2022	Saison pluvieuse	PSC	Anopheles gambiae s.l	An. coluzzii	négatif	Négatif	Positif	Négatif	Positif	Négatif	Négatif	Positif	Négatif
EG	Juin	2022	Saison pluvieuse	PSC	Anopheles gambiae s.l	An. coluzzii	négatif	Négatif	Positif	Négatif	Positif	Négatif	Négatif	Positif	Négatif
EG	Juin	2022	Saison pluvieuse	PSC	Anopheles gambiae s.l	An. arabiensis	négatif	Négatif	Négatif	Négatif	Positif	Négatif	Négatif	Positif	Négatif
EG	Juin	2022	Saison pluvieuse	PSC	Anopheles gambiae s.l	An. coluzzii	négatif	Négatif	Positif	Négatif	Positif	Négatif	Négatif	Négatif	Négatif
EG	Juin	2022	Saison pluvieuse	PSC	Anopheles gambiae s.l	An. coluzzii	négatif	Négatif	Positif	Négatif	Positif	Négatif	Négatif	Positif	Négatif
EG	Juin	2022	Saison pluvieuse	PSC	Anopheles gambiae s.l		négatif	Négatif	Positif	Négatif	Positif	Négatif	Négatif	Positif	Négatif
EG	Juin	2022	Saison pluvieuse	PSC	Anopheles gambiae s.l	An. coluzzii	négatif	Négatif	Négatif	Négatif	Négatif	Négatif	Négatif	Négatif	Négatif
EG	Juin	2022	Saison pluvieuse	PSC	Anopheles gambiae s.l		négatif	Négatif	Négatif	Négatif	Négatif	Négatif	Négatif	Négatif	Négatif
EG	Juin	2022	Saison pluvieuse	PSC	Anopheles gambiae s.l	An. coluzzii	Plasmodium falciparum	Négatif	Négatif	Négatif	Négatif	Négatif	Négatif	Négatif	Négatif
EG	Juin	2022	Saison pluvieuse	PSC	Anopheles gambiae s.l	An. arabiensis	négatif	Négatif	Négatif	Négatif	Négatif	Négatif	Négatif	Positif	Négatif
EG	Juin	2022	Saison pluvieuse	PSC	Anopheles gambiae s.l	An. arabiensis	négatif	Négatif	Négatif	Négatif	Positif	Négatif	Négatif	Positif	Négatif
EG	Juin	2022	Saison pluvieuse	PSC	Anopheles gambiae s.l	An. coluzzii	négatif	Négatif	Négatif	Négatif	Négatif	Négatif	Négatif	Positif	Négatif
EG	Juin	2022	Saison pluvieuse	PSC	Anopheles gambiae s.l	An. coluzzii	négatif	Négatif	Négatif	Négatif	Négatif	Négatif	Négatif	Négatif	Négatif
EG	Juin	2022	Saison pluvieuse	PSC	Anopheles gambiae s.l	An. coluzzii	négatif	Négatif	Positif	Négatif	Négatif	Négatif	Négatif	Positif	Négatif
EG	Juin	2022	Saison pluvieuse	PSC	Anopheles gambiae s.l	An. coluzzii	négatif	Négatif	Positif	Négatif	Positif	Négatif	Négatif	Positif	Négatif
EG	Juin	2022	Saison pluvieuse	PSC	Anopheles gambiae s.l	An. coluzzii	négatif	Négatif	Positif	Négatif	Positif	Négatif	Négatif	Positif	Négatif
EG	Juin	2022	Saison pluvieuse	PSC	Anopheles gambiae s.l	An. coluzzii	négatif	Négatif	Positif	Négatif	Positif	Négatif	Négatif	Positif	Négatif
EG	Juin	2022	Saison pluvieuse	PSC	Anopheles gambiae s.l	An. coluzzii	négatif	Négatif	Négatif	Négatif	Négatif	Négatif	Négatif	Négatif	Négatif
EG	Juin	2022	Saison pluvieuse	PSC	Anopheles gambiae s.l	An. coluzzii	négatif	Négatif	Négatif	Négatif	Négatif	Négatif	Négatif	Négatif	Négatif
EG	Juin	2022	Saison pluvieuse	PSC	Anopheles gambiae s.l	An. coluzzii	négatif	Négatif	Négatif	Négatif	Négatif	Négatif	Négatif	Négatif	Négatif
EG	Juin	2022	Saison pluvieuse	PSC	Anopheles gambiae s.l	An. coluzzii	négatif	Négatif	Négatif	Négatif	Négatif	Négatif	Négatif	Négatif	Négatif
EG	Juin	2022	Saison pluvieuse	PSC	Anopheles gambiae s.l	An. coluzzii	négatif	Négatif	Négatif	Négatif	Négatif	Négatif	Négatif	Négatif	Négatif
EG	Juin	2022	Saison pluvieuse	PSC	Anopheles gambiae s.l	An. coluzzii	négatif	Négatif	Négatif	Négatif	Négatif	Négatif	Négatif	Négatif	Négatif
SB	Juin	2022	Saison pluvieuse	PSC	Anopheles gambiae s.l	An. coluzzii	négatif	Négatif	Positif	Négatif	Positif	Négatif	Négatif	Positif	Négatif
SB	Juin	2022	Saison pluvieuse	PSC	Anopheles gambiae s.l	An. coluzzii	négatif	Négatif	Négatif	Négatif	Négatif	Négatif	Négatif	Positif	Négatif
SB	Juin	2022	Saison pluvieuse	PSC	Anopheles gambiae s.l	An. coluzzii	négatif	Négatif	Négatif	Négatif	Négatif	Négatif	Négatif	Négatif	Négatif
SB	Juin	2022	Saison pluvieuse	PSC	Anopheles gambiae s.l		négatif	Négatif	Négatif	Négatif	Positif	Négatif	Négatif	Positif	Négatif
SB	Juin	2022	Saison pluvieuse	PSC	Anopheles gambiae s.l	An. coluzzii	négatif	Négatif	Négatif	Négatif	Négatif	Négatif	Négatif	Positif	Négatif
SB	Juin	2022	Saison pluvieuse	PSC	Anopheles gambiae s.l	An. coluzzii	négatif	Négatif	Négatif	Négatif	Positif	Négatif	Négatif	Positif	Négatif
SB	Juin	2022	Saison pluvieuse	PSC	Anopheles gambiae s.l	An. coluzzii	négatif	Négatif	Négatif	Négatif	Positif	Négatif	Négatif	Positif	Négatif
SB	Juin	2022	Saison pluvieuse	PSC	Anopheles gambiae s.l	An. coluzzii	négatif	Négatif	Négatif	Négatif	Négatif	Négatif	Négatif	Positif	Négatif
SB	Juin	2022	Saison pluvieuse	PSC	Anopheles gambiae s.l	An. coluzzii	négatif	Négatif	Positif	Négatif	Négatif	Négatif	Négatif	Positif	Négatif
SB	Juin	2022	Saison pluvieuse	PSC	Anopheles gambiae s.l	An. coluzzii	négatif	Négatif	Négatif	Négatif	Négatif	Négatif	Négatif	Positif	Négatif
SE	Juin	2022	Saison pluvieuse	PSC	Anopheles gambiae s.l	An. arabiensis	négatif	Positif	Négatif	Positif	Négatif	Négatif	Négatif	Positif	Négatif
SE	Juin	2022	Saison pluvieuse	PSC	Anopheles gambiae s.l	An. coluzzii	négatif	Positif	Positif	Positif	Négatif	Négatif	Négatif	Positif	Négatif
SE	Juin	2022	Saison pluvieuse	PSC	Anopheles gambiae s.l	An. arabiensis	négatif	Positif	Négatif	Positif	Négatif	Négatif	Négatif	Positif	Négatif
SE	Juin	2022	Saison pluvieuse	PSC	Anopheles gambiae s.l	An. coluzzii	négatif	Positif	Négatif	Négatif	Négatif	Négatif	Négatif	Positif	Négatif
SE	Juin	2022	Saison pluvieuse	PSC	Anopheles gambiae s.l		négatif	Positif	Négatif	Positif	Négatif	Négatif	Négatif	Positif	Négatif
SE	Juin	2022	Saison pluvieuse	PSC	Anopheles gambiae s.l	An. coluzzii	négatif	Positif	Négatif	Négatif	Négatif	Négatif	Négatif	Positif	Négatif
SE	Juin	2022	Saison pluvieuse	PSC	Anopheles gambiae s.l	An. coluzzii	négatif	Positif	Négatif	Négatif	Négatif	Négatif	Négatif	Positif	Négatif
SE	Juin	2022	Saison pluvieuse	PSC	Anopheles gambiae s.l	An. coluzzii	négatif	Positif	Négatif	Négatif	Négatif	Négatif	Négatif	Positif	Négatif
SE	Juin	2022	Saison pluvieuse	PSC	Anopheles gambiae s.l	An. coluzzii	négatif	Positif	Négatif	Négatif	Négatif	Négatif	Négatif	Positif	Négatif
SE	Juin	2022	Saison pluvieuse	PSC	Anopheles gambiae s.l	An. coluzzii	négatif	Négatif	Positif	Positif	Négatif	Négatif	Négatif	Négatif	Positif
SE	Juin	2022	Saison pluvieuse	PSC	Anopheles gambiae s.l	An. coluzzii	négatif	Positif	Négatif	Positif	Négatif	Négatif	Négatif	Négatif	Négatif
SE	Juin	2022	Saison pluvieuse	PSC	Anopheles gambiae s.l	An. coluzzii	négatif	Positif	Négatif	Positif	Négatif	Négatif	Négatif	Positif	Négatif
SE	Juin	2022	Saison pluvieuse	PSC	Anopheles gambiae s.l		négatif	Positif	Négatif	Positif	Négatif	Négatif	Négatif	Positif	Négatif
SE	Juin	2022	Saison pluvieuse	PSC	Anopheles gambiae s.l	An. coluzzii	négatif	Négatif	Négatif	Négatif	Négatif	Négatif	Négatif	Positif	Négatif
SE	Juin	2022	Saison pluvieuse	PSC	Anopheles gambiae s.l		négatif	Négatif	Négatif	Positif	Négatif	Négatif	Négatif	Positif	Négatif
SE	Juin	2022	Saison pluvieuse	PSC	Anopheles gambiae s.l	An. coluzzii	négatif	Négatif	Négatif	Négatif	Négatif	Négatif	Négatif	Positif	Négatif
SE	Juin	2022	Saison pluvieuse	PSC	Anopheles gambiae s.l	An. coluzzii	négatif	Négatif	Négatif	Positif	Négatif	Négatif	Négatif	Positif	Négatif
SE	Juin	2022	Saison pluvieuse	PSC	Anopheles gambiae s.l	An. coluzzii	négatif	Négatif	Négatif	Positif	Négatif	Négatif	Négatif	Positif	Négatif
SE	Juin	2022	Saison pluvieuse	PSC	Anopheles gambiae s.l	An. coluzzii	négatif	Négatif	Négatif	Positif	Négatif	Négatif	Négatif	Positif	Négatif
SE	Juin	2022	Saison pluvieuse	PSC	Anopheles gambiae s.l	An. coluzzii	négatif	Négatif	Négatif	Négatif	Négatif	Négatif	Négatif	Négatif	Négatif
SE	Juin	2022	Saison pluvieuse	PSC	Anopheles gambiae s.l	An. coluzzii	négatif	Positif	Négatif	Positif	Négatif	Négatif	Négatif	Positif	Négatif
SE	Juin	2022	Saison pluvieuse	PSC	Anopheles gambiae s.l	An. coluzzii	négatif	Positif	Négatif	Positif	Négatif	Négatif	Négatif	Positif	Négatif
SE	Juin	2022	Saison pluvieuse	PSC	Anopheles gambiae s.l	An. coluzzii	négatif	Négatif	Négatif	Positif	Négatif	Négatif	Négatif	Positif	Positif
SE	Juin	2022	Saison pluvieuse	PSC	Anopheles gambiae s.l	An. coluzzii	négatif	Négatif	Négatif	Positif	Négatif	Négatif	Négatif	Positif	Négatif
SE	Juin	2022	Saison pluvieuse	PSC	Anopheles gambiae s.l	An. coluzzii	négatif	Négatif	Négatif	Négatif	Négatif	Négatif	Négatif	Positif	Négatif
SE	Juin	2022	Saison pluvieuse	PSC	Anopheles gambiae s.l	An. coluzzii	négatif	Négatif	Négatif	Négatif	Positif	Négatif	Négatif	Positif	Négatif
SE	Juin	2022	Saison pluvieuse	PSC	Anopheles gambiae s.l	An. coluzzii	négatif	Négatif	Négatif	Négatif	Positif	Négatif	Négatif	Positif	Négatif
SE	Juin	2022	Saison pluvieuse	PSC	Anopheles gambiae s.l	An. coluzzii	négatif	Négatif	Négatif	Négatif	Négatif	Négatif	Négatif	Positif	Positif
SE	Juin	2022	Saison pluvieuse	PSC	Anopheles gambiae s.l	An. coluzzii	négatif	Négatif	Négatif	Négatif	Négatif	Négatif	Négatif	Positif	Négatif
SE	Juin	2022	Saison pluvieuse	PSC	Anopheles gambiae s.l	An. coluzzii	négatif	Négatif	Négatif	Négatif	Positif	Négatif	Négatif	Positif	Positif
SE	Juin	2022	Saison pluvieuse	PSC	Anopheles gambiae s.l		négatif	Négatif	Négatif	Négatif	Négatif	Négatif	Négatif	Positif	Positif
EG	Juillet	2022	Saison pluvieuse	PSC	Anopheles gambiae s.l	An. coluzzii	négatif	Négatif	Négatif	Négatif	Négatif	Négatif	Négatif	Négatif	Négatif
EG	Juillet	2022	Saison pluvieuse	PSC	Anopheles gambiae s.l	An. coluzzii	négatif	Négatif	Négatif	Négatif	Positif	Négatif	Négatif	Négatif	Positif
EG	Juillet	2022	Saison pluvieuse	PSC	Anopheles gambiae s.l	An. coluzzii	négatif	Négatif	Négatif	Négatif	Positif	Négatif	Négatif	Négatif	Négatif
EG	Juillet	2022	Saison pluvieuse	PSC	Anopheles gambiae s.l	An. coluzzii	négatif	Négatif	Négatif	Négatif	Négatif	Négatif	Négatif	Positif	Négatif
EG	Juillet	2022	Saison pluvieuse	PSC	Anopheles gambiae s.l	An. coluzzii	négatif	Négatif	Négatif	Négatif	Négatif	Négatif	Négatif	Positif	Positif
EG	Juillet	2022	Saison pluvieuse	PSC	Anopheles gambiae s.l	An. coluzzii	négatif	Négatif	Négatif	Négatif	Négatif	Négatif	Négatif	Positif	Négatif
EG	Juillet	2022	Saison pluvieuse	PSC	Anopheles gambiae s.l		négatif	Négatif	Négatif	Négatif	Négatif	Négatif	Négatif	Positif	Positif
EG	Juillet	2022	Saison pluvieuse	PSC	Anopheles gambiae s.l	An. coluzzii	négatif	Négatif	Négatif	Négatif	Négatif	Négatif	Négatif	Négatif	Négatif
EG	Juillet	2022	Saison pluvieuse	PSC	Anopheles gambiae s.l	An. coluzzii	négatif	Négatif	Positif	Négatif	Positif	Négatif	Négatif	Positif	Négatif
EG	Juillet	2022	Saison pluvieuse	PSC	Anopheles gambiae s.l		négatif	Négatif	Positif	Négatif	Négatif	Négatif	Négatif	Positif	Négatif
EG	Juillet	2022	Saison pluvieuse	PSC	Anopheles gambiae s.l	An. coluzzii	négatif	Négatif	Négatif	Négatif	Négatif	Négatif	Négatif	Positif	Positif
EG	Juillet	2022	Saison pluvieuse	PSC	Anopheles gambiae s.l		négatif	Négatif	Positif	Négatif	Positif	Négatif	Négatif	Positif	Négatif
EG	Juillet	2022	Saison pluvieuse	PSC	Anopheles gambiae s.l	An. coluzzii	négatif	Négatif	Positif	Négatif	Positif	Négatif	Négatif	Positif	Négatif
EG	Juillet	2022	Saison pluvieuse	PSC	Anopheles gambiae s.l	An. coluzzii	négatif	Négatif	Négatif	Négatif	Négatif	Négatif	Négatif	Négatif	Négatif
EG	Juillet	2022	Saison pluvieuse	PSC	Anopheles gambiae s.l	An. coluzzii	négatif	Négatif	Négatif	Négatif	Négatif	Négatif	Négatif	Positif	Négatif
EG	Juillet	2022	Saison pluvieuse	PSC	Anopheles gambiae s.l	An. coluzzii	négatif	Négatif	Négatif	Négatif	Négatif	Négatif	Négatif	Positif	Négatif
EG	Juillet	2022	Saison pluvieuse	PSC	Anopheles gambiae s.l	An. coluzzii	négatif	Négatif	Négatif	Négatif	Négatif	Négatif	Négatif	Positif	Négatif
EG	Juillet	2022	Saison pluvieuse	PSC	Anopheles gambiae s.l	An. coluzzii	négatif	Négatif	Négatif	Négatif	Négatif	Négatif	Négatif	Positif	Négatif
EG	Juillet	2022	Saison pluvieuse	PSC	Anopheles gambiae s.l	An. coluzzii	négatif	Négatif	Négatif	Négatif	Négatif	Négatif	Négatif	Positif	Négatif
EG	Juillet	2022	Saison pluvieuse	PSC	Anopheles gambiae s.l	An. arabiensis	négatif	Négatif	Négatif	Négatif	Négatif	Négatif	Négatif	Positif	Négatif
EG	Juillet	2022	Saison pluvieuse	PSC	Anopheles gambiae s.l		négatif	Négatif	Négatif	Négatif	Négatif	Négatif	Négatif	Positif	Négatif
EG	Juillet	2022	Saison pluvieuse	PSC	Anopheles gambiae s.l	An. coluzzii	négatif	Négatif	Négatif	Négatif	Négatif	Négatif	Négatif	Positif	Négatif
EG	Juillet	2022	Saison pluvieuse	PSC	Anopheles gambiae s.l	An. coluzzii	négatif	Négatif	Négatif	Négatif	Négatif	Négatif	Négatif	Positif	Négatif
EG	Juillet	2022	Saison pluvieuse	PSC	Anopheles gambiae s.l	An. arabiensis	négatif	Positif	Négatif	Négatif	Négatif	Négatif	Négatif	Négatif	Négatif
EG	Juillet	2022	Saison pluvieuse	PSC	Anopheles gambiae s.l		négatif	Positif	Négatif	Négatif	Négatif	Négatif	Négatif	Négatif	Négatif
EG	Juillet	2022	Saison pluvieuse	PSC	Anopheles gambiae s.l	An. coluzzii	négatif	Négatif	Négatif	Négatif	Négatif	Négatif	Négatif	Négatif	Négatif
EG	Juillet	2022	Saison pluvieuse	PSC	Anopheles gambiae s.l		négatif	Négatif	Négatif	Négatif	Négatif	Négatif	Négatif	Positif	Négatif
EG	Juillet	2022	Saison pluvieuse	PSC	Anopheles gambiae s.l	An. coluzzii	négatif	Négatif	Négatif	Négatif	Négatif	Négatif	Négatif	Positif	Négatif
EG	Juillet	2022	Saison pluvieuse	PSC	Anopheles gambiae s.l	An. coluzzii	négatif	Positif	Négatif	Négatif	Négatif	Négatif	Négatif	Négatif	Négatif
EG	Juillet	2022	Saison pluvieuse	PSC	Anopheles gambiae s.l	An. coluzzii	négatif	Négatif	Négatif	Négatif	Négatif	Négatif	Négatif	Positif	Négatif
EF	Juillet	2022	Saison pluvieuse	PSC	Anopheles gambiae s.l	An. coluzzii	négatif	Négatif	Négatif	Négatif	Négatif	Négatif	Négatif	Positif	Négatif
EF	Juillet	2022	Saison pluvieuse	PSC	Anopheles gambiae s.l	An. coluzzii	négatif	Négatif	Négatif	Négatif	Négatif	Négatif	Négatif	Positif	Négatif
EF	Juillet	2022	Saison pluvieuse	PSC	Anopheles gambiae s.l	An. coluzzii	négatif	Négatif	Négatif	Négatif	Négatif	Négatif	Négatif	Négatif	Négatif
EF	Juillet	2022	Saison pluvieuse	PSC	Anopheles gambiae s.l	An. coluzzii	négatif	Négatif	Négatif	Négatif	Négatif	Négatif	Négatif	Positif	Négatif
EF	Juillet	2022	Saison pluvieuse	PSC	Anopheles gambiae s.l	An. coluzzii	négatif	Négatif	Négatif	Négatif	Négatif	Négatif	Négatif	Positif	Négatif
EF	Juillet	2022	Saison pluvieuse	PSC	Anopheles gambiae s.l	An. coluzzii	Plasmodium falciparum	Négatif	Négatif	Négatif	Négatif	Négatif	Négatif	Positif	Négatif
EF	Juillet	2022	Saison pluvieuse	PSC	Anopheles gambiae s.l	An. coluzzii	négatif	Négatif	Négatif	Négatif	Négatif	Négatif	Négatif	Positif	Négatif
EF	Juillet	2022	Saison pluvieuse	PSC	Anopheles gambiae s.l	An. coluzzii	négatif	Négatif	Négatif	Négatif	Négatif	Négatif	Négatif	Positif	Négatif
EF	Juillet	2022	Saison pluvieuse	PSC	Anopheles gambiae s.l	An. coluzzii	négatif	Négatif	Positif	Négatif	Positif	Négatif	Négatif	Positif	Négatif
EF	Juillet	2022	Saison pluvieuse	PSC	Anopheles gambiae s.l	An. coluzzii	négatif	Négatif	Négatif	Négatif	Négatif	Négatif	Négatif	Positif	Négatif
EF	Juillet	2022	Saison pluvieuse	PSC	Anopheles gambiae s.l	An. gambiae	négatif	Négatif	Positif	Négatif	Négatif	Négatif	Négatif	Positif	Négatif
EF	Juillet	2022	Saison pluvieuse	PSC	Anopheles gambiae s.l	An. coluzzii	négatif	Négatif	Négatif	Négatif	Positif	Négatif	Négatif	Positif	Négatif
EF	Juillet	2022	Saison pluvieuse	PSC	Anopheles gambiae s.l	An. coluzzii	négatif	Négatif	Négatif	Négatif	Négatif	Négatif	Négatif	Positif	Négatif
EF	Juillet	2022	Saison pluvieuse	PSC	Anopheles gambiae s.l	An. coluzzii	négatif	Négatif	Négatif	Négatif	Négatif	Négatif	Négatif	Positif	Négatif
EF	Juillet	2022	Saison pluvieuse	PSC	Anopheles gambiae s.l	An. coluzzii	négatif	Négatif	Négatif	Négatif	Négatif	Négatif	Négatif	Positif	Négatif
EF	Juillet	2022	Saison pluvieuse	PSC	Anopheles gambiae s.l	An. coluzzii	négatif	Négatif	Négatif	Négatif	Positif	Négatif	Négatif	Positif	Négatif
EF	Juillet	2022	Saison pluvieuse	PSC	Anopheles gambiae s.l	An. coluzzii	négatif	Positif	Négatif	Négatif	Négatif	Négatif	Négatif	Positif	Négatif
EF	Juillet	2022	Saison pluvieuse	PSC	Anopheles gambiae s.l	An. coluzzii	négatif	Négatif	Négatif	Négatif	Positif	Négatif	Négatif	Positif	Négatif
EF	Juillet	2022	Saison pluvieuse	PSC	Anopheles gambiae s.l		négatif	Négatif	Négatif	Négatif	Négatif	Négatif	Négatif	Positif	Négatif
EF	Juillet	2022	Saison pluvieuse	PSC	Anopheles gambiae s.l	An. coluzzii	négatif	Négatif	Négatif	Négatif	Négatif	Négatif	Négatif	Positif	Négatif
EF	Juillet	2022	Saison pluvieuse	PSC	Anopheles gambiae s.l	An. coluzzii	négatif	Négatif	Positif	Négatif	Négatif	Négatif	Négatif	Positif	Négatif
EF	Juillet	2022	Saison pluvieuse	PSC	Anopheles gambiae s.l	An. coluzzii	négatif	Négatif	Négatif	Négatif	Négatif	Négatif	Négatif	Négatif	Négatif
EF	Juillet	2022	Saison pluvieuse	PSC	Anopheles gambiae s.l	An. coluzzii	négatif	Négatif	Négatif	Négatif	Négatif	Négatif	Négatif	Positif	Négatif
EF	Juillet	2022	Saison pluvieuse	PSC	Anopheles gambiae s.l	An. coluzzii	négatif	Négatif	Négatif	Négatif	Négatif	Négatif	Négatif	Négatif	Négatif
EF	Juillet	2022	Saison pluvieuse	PSC	Anopheles gambiae s.l	An. coluzzii	négatif	Négatif	Négatif	Négatif	Négatif	Négatif	Négatif	Positif	Négatif
EF	Juillet	2022	Saison pluvieuse	PSC	Anopheles gambiae s.l	An. coluzzii	négatif	Négatif	Négatif	Négatif	Positif	Négatif	Négatif	Positif	Négatif
EF	Juillet	2022	Saison pluvieuse	PSC	Anopheles gambiae s.l	An. coluzzii	négatif	Négatif	Négatif	Négatif	Positif	Négatif	Négatif	Positif	Négatif
EF	Juillet	2022	Saison pluvieuse	PSC	Anopheles gambiae s.l	An. coluzzii	négatif	Négatif	Négatif	Négatif	Négatif	Négatif	Négatif	Positif	Négatif
EF	Juillet	2022	Saison pluvieuse	PSC	Anopheles gambiae s.l	An. coluzzii	négatif	Négatif	Négatif	Négatif	Négatif	Négatif	Négatif	Positif	Négatif
ED	Juillet	2022	Saison pluvieuse	PSC	Anopheles gambiae s.l	An. arabiensis	négatif	Négatif	Négatif	Négatif	Négatif	Négatif	Négatif	Négatif	Négatif
ED	Juillet	2022	Saison pluvieuse	PSC	Anopheles gambiae s.l	An. coluzzii	négatif	Négatif	Négatif	Négatif	Positif	Négatif	Négatif	Négatif	Positif
ED	Juillet	2022	Saison pluvieuse	PSC	Anopheles gambiae s.l	An. coluzzii	négatif	Négatif	Négatif	Négatif	Négatif	Négatif	Négatif	Positif	Négatif
ED	Juillet	2022	Saison pluvieuse	PSC	Anopheles gambiae s.l		négatif	Négatif	Positif	Négatif	Positif	Négatif	Négatif	Négatif	Négatif
ED	Juillet	2022	Saison pluvieuse	PSC	Anopheles gambiae s.l		négatif	Négatif	Positif	Négatif	Positif	Négatif	Négatif	Positif	Négatif
ED	Juillet	2022	Saison pluvieuse	PSC	Anopheles gambiae s.l	An. coluzzii	négatif	Négatif	Positif	Négatif	Négatif	Négatif	Négatif	Négatif	Négatif
ED	Juillet	2022	Saison pluvieuse	PSC	Anopheles gambiae s.l	An. coluzzii	négatif	Négatif	Positif	Négatif	Positif	Négatif	Négatif	Positif	Négatif
ED	Juillet	2022	Saison pluvieuse	PSC	Anopheles gambiae s.l	An. coluzzii	négatif	Négatif	Négatif	Négatif	Négatif	Négatif	Négatif	Négatif	Négatif
ED	Juillet	2022	Saison pluvieuse	PSC	Anopheles gambiae s.l		négatif	Négatif	Négatif	Négatif	Négatif	Négatif	Négatif	Positif	Négatif
ED	Juillet	2022	Saison pluvieuse	PSC	Anopheles gambiae s.l	An. coluzzii	négatif	Négatif	Négatif	Négatif	Négatif	Négatif	Négatif	Positif	Négatif
ED	Juillet	2022	Saison pluvieuse	PSC	Anopheles gambiae s.l	An. coluzzii	négatif	Négatif	Négatif	Négatif	Négatif	Négatif	Négatif	Positif	Négatif
ED	Juillet	2022	Saison pluvieuse	PSC	Anopheles gambiae s.l	An. coluzzii	négatif	Négatif	Négatif	Négatif	Négatif	Négatif	Négatif	Positif	Négatif
ED	Juillet	2022	Saison pluvieuse	PSC	Anopheles gambiae s.l	An. coluzzii	Plasmodium falciparum	Négatif	Négatif	Négatif	Négatif	Négatif	Négatif	Positif	Négatif
ED	Juillet	2022	Saison pluvieuse	PSC	Anopheles gambiae s.l	An. coluzzii	négatif	Négatif	Négatif	Négatif	Négatif	Négatif	Négatif	Positif	Négatif
ED	Juillet	2022	Saison pluvieuse	PSC	Anopheles gambiae s.l		Plasmodium falciparum	Négatif	Négatif	Négatif	Négatif	Négatif	Négatif	Négatif	Négatif
ED	Juillet	2022	Saison pluvieuse	PSC	Anopheles gambiae s.l	An. arabiensis	négatif	Négatif	Négatif	Négatif	Négatif	Négatif	Négatif	Négatif	Positif
ED	Juillet	2022	Saison pluvieuse	PSC	Anopheles gambiae s.l	An. coluzzii	négatif	Négatif	Négatif	Négatif	Négatif	Négatif	Négatif	Positif	Négatif
ED	Juillet	2022	Saison pluvieuse	PSC	Anopheles gambiae s.l		négatif	Négatif	Négatif	Négatif	Positif	Négatif	Négatif	Positif	Négatif
ED	Juillet	2022	Saison pluvieuse	PSC	Anopheles gambiae s.l	An. coluzzii	négatif	Négatif	Positif	Négatif	Négatif	Négatif	Négatif	Négatif	Négatif
ED	Juillet	2022	Saison pluvieuse	PSC	Anopheles gambiae s.l		négatif	Négatif	Positif	Négatif	Positif	Négatif	Négatif	Positif	Négatif
ED	Juillet	2022	Saison pluvieuse	PSC	Anopheles gambiae s.l	An. coluzzii	négatif	Négatif	Positif	Négatif	Positif	Négatif	Négatif	Positif	Négatif
ED	Juillet	2022	Saison pluvieuse	PSC	Anopheles gambiae s.l	An. coluzzii	négatif	Négatif	Négatif	Négatif	Positif	Négatif	Négatif	Positif	Négatif
ED	Juillet	2022	Saison pluvieuse	PSC	Anopheles gambiae s.l		négatif	Négatif	Négatif	Négatif	Négatif	Négatif	Négatif	Positif	Négatif
ED	Juillet	2022	Saison pluvieuse	PSC	Anopheles gambiae s.l		négatif	Négatif	Négatif	Négatif	Positif	Négatif	Négatif	Positif	Négatif
ED	Juillet	2022	Saison pluvieuse	PSC	Anopheles gambiae s.l		négatif	Négatif	Négatif	Négatif	Positif	Négatif	Négatif	Positif	Négatif
ED	Juillet	2022	Saison pluvieuse	PSC	Anopheles gambiae s.l	An. coluzzii	négatif	Négatif	Négatif	Négatif	Négatif	Négatif	Négatif	Positif	Négatif
ED	Juillet	2022	Saison pluvieuse	PSC	Anopheles gambiae s.l	An. coluzzii	négatif	Négatif	Négatif	Négatif	Positif	Négatif	Négatif	Positif	Négatif
ED	Juillet	2022	Saison pluvieuse	PSC	Anopheles gambiae s.l	An. coluzzii	négatif	Négatif	Positif	Négatif	Positif	Négatif	Négatif	Positif	Négatif
ED	Juillet	2022	Saison pluvieuse	PSC	Anopheles gambiae s.l	An. coluzzii	négatif	Négatif	Négatif	Négatif	Négatif	Négatif	Négatif	Négatif	Négatif
ED	Juillet	2022	Saison pluvieuse	PSC	Anopheles gambiae s.l		négatif	Négatif	Positif	Négatif	Négatif	Négatif	Négatif	Négatif	Négatif
SB	Juillet	2022	Saison pluvieuse	PSC	Anopheles gambiae s.l		négatif	Négatif	Négatif	Négatif	Négatif	Négatif	Négatif	Positif	Négatif
SB	Juillet	2022	Saison pluvieuse	PSC	Anopheles gambiae s.l	An. coluzzii	négatif	Négatif	Négatif	Négatif	Négatif	Négatif	Négatif	Positif	Négatif
SB	Juillet	2022	Saison pluvieuse	PSC	Anopheles gambiae s.l	An. coluzzii	négatif	Négatif	Négatif	Négatif	Négatif	Négatif	Négatif	Positif	Négatif
SB	Juillet	2022	Saison pluvieuse	PSC	Anopheles gambiae s.l		négatif	Négatif	Négatif	Négatif	Négatif	Négatif	Négatif	Positif	Négatif
SB	Juillet	2022	Saison pluvieuse	PSC	Anopheles gambiae s.l		négatif	Négatif	Négatif	Négatif	Négatif	Négatif	Négatif	Positif	Négatif
SB	Juillet	2022	Saison pluvieuse	PSC	Anopheles gambiae s.l	An. coluzzii	négatif	Négatif	Négatif	Négatif	Négatif	Négatif	Négatif	Positif	Négatif
SB	Juillet	2022	Saison pluvieuse	PSC	Anopheles gambiae s.l	An. coluzzii	négatif	Négatif	Négatif	Négatif	Négatif	Négatif	Négatif	Négatif	Positif
SB	Juillet	2022	Saison pluvieuse	PSC	Anopheles gambiae s.l	An. coluzzii	négatif	Négatif	Négatif	Négatif	Positif	Négatif	Positif	Négatif	Négatif
SB	Juillet	2022	Saison pluvieuse	PSC	Anopheles gambiae s.l	An. coluzzii	négatif	Négatif	Négatif	Négatif	Négatif	Négatif	Négatif	Positif	Négatif
SB	Juillet	2022	Saison pluvieuse	PSC	Anopheles gambiae s.l	An. coluzzii	négatif	Négatif	Négatif	Négatif	Négatif	Négatif	Négatif	Négatif	Négatif
SB	Juillet	2022	Saison pluvieuse	PSC	Anopheles gambiae s.l		négatif	Négatif	Négatif	Négatif	Négatif	Négatif	Négatif	Positif	Négatif
SB	Juillet	2022	Saison pluvieuse	PSC	Anopheles gambiae s.l		négatif	Négatif	Négatif	Négatif	Négatif	Négatif	Négatif	Positif	Négatif
SB	Juillet	2022	Saison pluvieuse	PSC	Anopheles gambiae s.l	An. coluzzii	négatif	Négatif	Négatif	Négatif	Négatif	Négatif	Négatif	Positif	Négatif
SB	Juillet	2022	Saison pluvieuse	PSC	Anopheles gambiae s.l	An. coluzzii	négatif	Négatif	Négatif	Négatif	Négatif	Négatif	Négatif	Positif	Négatif
SB	Juillet	2022	Saison pluvieuse	PSC	Anopheles gambiae s.l	An. coluzzii	négatif	Négatif	Négatif	Négatif	Négatif	Négatif	Négatif	Positif	Négatif
SB	Juillet	2022	Saison pluvieuse	PSC	Anopheles gambiae s.l	An. coluzzii	négatif	Positif	Négatif	Négatif	Négatif	Négatif	Négatif	Positif	Négatif
SB	Juillet	2022	Saison pluvieuse	PSC	Anopheles gambiae s.l	An. coluzzii	négatif	Négatif	Négatif	Négatif	Négatif	Négatif	Négatif	Positif	Négatif
SB	Juillet	2022	Saison pluvieuse	PSC	Anopheles gambiae s.l	An. coluzzii	négatif	Négatif	Négatif	Négatif	Négatif	Négatif	Négatif	Positif	Négatif
SB	Juillet	2022	Saison pluvieuse	PSC	Anopheles gambiae s.l		négatif	Négatif	Négatif	Négatif	Négatif	Négatif	Négatif	Positif	Négatif
SB	Juillet	2022	Saison pluvieuse	PSC	Anopheles gambiae s.l	An. coluzzii	négatif	Négatif	Négatif	Négatif	Négatif	Négatif	Négatif	Positif	Négatif
SB	Juillet	2022	Saison pluvieuse	PSC	Anopheles gambiae s.l	An. coluzzii	négatif	Négatif	Négatif	Négatif	Négatif	Négatif	Négatif	Positif	Négatif
SB	Juillet	2022	Saison pluvieuse	PSC	Anopheles gambiae s.l	An. coluzzii	négatif	Négatif	Négatif	Négatif	Négatif	Négatif	Négatif	Positif	Négatif
SB	Juillet	2022	Saison pluvieuse	PSC	Anopheles gambiae s.l	An. coluzzii	négatif	Négatif	Négatif	Négatif	Négatif	Négatif	Négatif	Positif	Négatif
SB	Juillet	2022	Saison pluvieuse	PSC	Anopheles gambiae s.l	An. coluzzii	négatif	Négatif	Négatif	Négatif	Négatif	Négatif	Négatif	Positif	Négatif
SB	Juillet	2022	Saison pluvieuse	PSC	Anopheles gambiae s.l	An. coluzzii	négatif	Négatif	Négatif	Négatif	Négatif	Négatif	Négatif	Négatif	Négatif
SB	Juillet	2022	Saison pluvieuse	PSC	Anopheles gambiae s.l	An. coluzzii	négatif	Négatif	Négatif	Négatif	Négatif	Négatif	Négatif	Positif	Négatif
SB	Juillet	2022	Saison pluvieuse	PSC	Anopheles gambiae s.l	An. coluzzii	négatif	Négatif	Négatif	Négatif	Négatif	Négatif	Négatif	Positif	Négatif
SB	Juillet	2022	Saison pluvieuse	PSC	Anopheles gambiae s.l	An. coluzzii	négatif	Négatif	Négatif	Négatif	Négatif	Négatif	Négatif	Négatif	Négatif
SB	Juillet	2022	Saison pluvieuse	PSC	Anopheles gambiae s.l	An. coluzzii	négatif	Négatif	Négatif	Négatif	Négatif	Négatif	Négatif	Positif	Négatif
SE	Juillet	2022	Saison pluvieuse	PSC	Anopheles gambiae s.l	An. coluzzii	négatif	Négatif	Négatif	Négatif	Négatif	Négatif	Négatif	Positif	Négatif
SE	Juillet	2022	Saison pluvieuse	PSC	Anopheles gambiae s.l	An. coluzzii	négatif	Négatif	Négatif	Négatif	Négatif	Négatif	Négatif	Positif	Négatif
SE	Juillet	2022	Saison pluvieuse	PSC	Anopheles gambiae s.l		négatif	Négatif	Négatif	Négatif	Négatif	Négatif	Négatif	Positif	Négatif
SE	Juillet	2022	Saison pluvieuse	PSC	Anopheles gambiae s.l		négatif	Négatif	Négatif	Négatif	Négatif	Négatif	Négatif	Positif	Négatif
SE	Juillet	2022	Saison pluvieuse	PSC	Anopheles gambiae s.l	An. coluzzii	négatif	Négatif	Négatif	Négatif	Négatif	Négatif	Négatif	Positif	Négatif
SE	Juillet	2022	Saison pluvieuse	PSC	Anopheles gambiae s.l	An. coluzzii	négatif	Négatif	Négatif	Négatif	Négatif	Négatif	Négatif	Négatif	Négatif
SE	Juillet	2022	Saison pluvieuse	PSC	Anopheles gambiae s.l	An. coluzzii	négatif	Négatif	Négatif	Négatif	Négatif	Négatif	Négatif	Positif	Négatif
SE	Juillet	2022	Saison pluvieuse	PSC	Anopheles gambiae s.l	An. coluzzii	négatif	Négatif	Négatif	Négatif	Négatif	Négatif	Négatif	Négatif	Négatif
SE	Juillet	2022	Saison pluvieuse	PSC	Anopheles gambiae s.l	An. coluzzii	négatif	Négatif	Négatif	Négatif	Négatif	Négatif	Négatif	Négatif	Positif
SE	Juillet	2022	Saison pluvieuse	PSC	Anopheles gambiae s.l	An. coluzzii	négatif	Négatif	Négatif	Négatif	Positif	Négatif	Négatif	Négatif	Positif
SE	Juillet	2022	Saison pluvieuse	PSC	Anopheles gambiae s.l	An. coluzzii	négatif	Négatif	Négatif	Négatif	Négatif	Négatif	Négatif	Négatif	Négatif
SE	Juillet	2022	Saison pluvieuse	PSC	Anopheles gambiae s.l		négatif	Négatif	Négatif	Négatif	Négatif	Négatif	Négatif	Négatif	Positif
SE	Juillet	2022	Saison pluvieuse	PSC	Anopheles gambiae s.l	An. coluzzii	négatif	Négatif	Négatif	Négatif	Positif	Négatif	Négatif	Positif	Négatif
SE	Juillet	2022	Saison pluvieuse	PSC	Anopheles gambiae s.l	An. coluzzii	négatif	Négatif	Négatif	Négatif	Positif	Négatif	Positif	Négatif	Négatif
SE	Juillet	2022	Saison pluvieuse	PSC	Anopheles gambiae s.l	An. coluzzii	négatif	Négatif	Négatif	Négatif	Négatif	Négatif	Négatif	Positif	Négatif
SE	Juillet	2022	Saison pluvieuse	PSC	Anopheles gambiae s.l		négatif	Négatif	Négatif	Négatif	Négatif	Négatif	Négatif	Positif	Négatif
SE	Juillet	2022	Saison pluvieuse	PSC	Anopheles gambiae s.l	An. coluzzii	négatif	Négatif	Négatif	Négatif	Positif	Négatif	Négatif	Positif	Négatif
SE	Juillet	2022	Saison pluvieuse	PSC	Anopheles gambiae s.l	An. coluzzii	négatif	Négatif	Négatif	Négatif	Négatif	Négatif	Négatif	Positif	Négatif
SE	Juillet	2022	Saison pluvieuse	PSC	Anopheles gambiae s.l	An. coluzzii	négatif	Négatif	Négatif	Négatif	Négatif	Négatif	Négatif	Positif	Négatif
SE	Juillet	2022	Saison pluvieuse	PSC	Anopheles gambiae s.l	An. coluzzii	négatif	Négatif	Négatif	Négatif	Négatif	Négatif	Négatif	Négatif	Positif
SE	Juillet	2022	Saison pluvieuse	PSC	Anopheles gambiae s.l	An. coluzzii	négatif	Négatif	Négatif	Négatif	Négatif	Négatif	Négatif	Négatif	Positif
SE	Juillet	2022	Saison pluvieuse	PSC	Anopheles gambiae s.l	An. coluzzii	négatif	Négatif	Négatif	Négatif	Négatif	Négatif	Négatif	Négatif	Positif
SE	Juillet	2022	Saison pluvieuse	PSC	Anopheles gambiae s.l		négatif	Négatif	Négatif	Négatif	Positif	Négatif	Négatif	Positif	Négatif
SE	Juillet	2022	Saison pluvieuse	PSC	Anopheles gambiae s.l	An. coluzzii	négatif	Négatif	Négatif	Négatif	Négatif	Négatif	Négatif	Négatif	Positif
SE	Juillet	2022	Saison pluvieuse	PSC	Anopheles gambiae s.l	An. coluzzii	négatif	Négatif	Négatif	Négatif	Négatif	Négatif	Négatif	Négatif	Négatif
EG	Août	2022	Saison pluvieuse	PSC	Anopheles gambiae s.l		Plasmodium falciparum	Négatif	Négatif	Négatif	Négatif	Négatif	Négatif	Négatif	Négatif
EG	Août	2022	Saison pluvieuse	PSC	Anopheles gambiae s.l	An. coluzzii	négatif	Négatif	Négatif	Négatif	Négatif	Négatif	Négatif	Négatif	Négatif
EG	Août	2022	Saison pluvieuse	PSC	Anopheles gambiae s.l	An. coluzzii	négatif	Négatif	Négatif	Négatif	Négatif	Négatif	Négatif	Négatif	Négatif
EG	Août	2022	Saison pluvieuse	PSC	Anopheles gambiae s.l	An. coluzzii	négatif	Négatif	Négatif	Négatif	Négatif	Négatif	Négatif	Négatif	Négatif
EG	Août	2022	Saison pluvieuse	PSC	Anopheles gambiae s.l	An. coluzzii	négatif	Négatif	Négatif	Négatif	Négatif	Négatif	Négatif	Négatif	Négatif
EG	Août	2022	Saison pluvieuse	PSC	Anopheles gambiae s.l	An. coluzzii	négatif	Négatif	Négatif	Négatif	Négatif	Négatif	Négatif	Négatif	Négatif
EG	Août	2022	Saison pluvieuse	PSC	Anopheles gambiae s.l	An. coluzzii	Plasmodium falciparum	Négatif	Négatif	Négatif	Positif	Négatif	Négatif	Négatif	Négatif
EG	Août	2022	Saison pluvieuse	PSC	Anopheles gambiae s.l	An. coluzzii	négatif	Négatif	Négatif	Négatif	Négatif	Négatif	Négatif	Négatif	Négatif
EG	Août	2022	Saison pluvieuse	PSC	Anopheles gambiae s.l	An. coluzzii	négatif	Négatif	Négatif	Négatif	Négatif	Négatif	Négatif	Positif	Négatif
EG	Août	2022	Saison pluvieuse	PSC	Anopheles gambiae s.l		négatif	Négatif	Négatif	Négatif	Négatif	Négatif	Négatif	Négatif	Négatif
EG	Août	2022	Saison pluvieuse	PSC	Anopheles gambiae s.l		Plasmodium falciparum	Négatif	Négatif	Négatif	Négatif	Négatif	Négatif	Positif	Négatif
EG	Août	2022	Saison pluvieuse	PSC	Anopheles gambiae s.l	An. coluzzii	négatif	Négatif	Négatif	Négatif	Négatif	Négatif	Négatif	Négatif	Négatif
EG	Août	2022	Saison pluvieuse	PSC	Anopheles gambiae s.l	An. coluzzii	négatif	Négatif	Négatif	Négatif	Négatif	Négatif	Négatif	Négatif	Positif
EG	Août	2022	Saison pluvieuse	PSC	Anopheles gambiae s.l	An. coluzzii	négatif	Négatif	Négatif	Négatif	Négatif	Négatif	Négatif	Négatif	Négatif
EG	Août	2022	Saison pluvieuse	PSC	Anopheles gambiae s.l	An. coluzzii	négatif	Négatif	Négatif	Négatif	Négatif	Négatif	Négatif	Positif	Négatif
EG	Août	2022	Saison pluvieuse	PSC	Anopheles gambiae s.l	An. coluzzii	Plasmodium falciparum	Négatif	Négatif	Négatif	Négatif	Négatif	Négatif	Négatif	Négatif
EG	Août	2022	Saison pluvieuse	PSC	Anopheles gambiae s.l	An. coluzzii	négatif	Négatif	Négatif	Négatif	Négatif	Négatif	Négatif	Négatif	Négatif
EG	Août	2022	Saison pluvieuse	PSC	Anopheles gambiae s.l	An. coluzzii	négatif	Négatif	Négatif	Négatif	Négatif	Négatif	Négatif	Négatif	Négatif
EG	Août	2022	Saison pluvieuse	PSC	Anopheles gambiae s.l	An. coluzzii	négatif	Négatif	Négatif	Négatif	Positif	Négatif	Négatif	Négatif	Négatif
EG	Août	2022	Saison pluvieuse	PSC	Anopheles gambiae s.l	An. coluzzii	négatif	Négatif	Négatif	Négatif	Négatif	Négatif	Négatif	Positif	Négatif
EF	Août	2022	Saison pluvieuse	PSC	Anopheles gambiae s.l	An. coluzzii	Plasmodium falciparum	Négatif	Négatif	Négatif	Négatif	Négatif	Négatif	Positif	Négatif
EF	Août	2022	Saison pluvieuse	PSC	Anopheles gambiae s.l	An. coluzzii	négatif	Négatif	Négatif	Négatif	Négatif	Négatif	Négatif	Positif	Négatif
EF	Août	2022	Saison pluvieuse	PSC	Anopheles gambiae s.l	An. coluzzii	Plasmodium falciparum	Négatif	Négatif	Négatif	Négatif	Négatif	Négatif	Négatif	Négatif
EF	Août	2022	Saison pluvieuse	PSC	Anopheles gambiae s.l	An. coluzzii	négatif	Négatif	Négatif	Négatif	Négatif	Négatif	Négatif	Positif	Négatif
EF	Août	2022	Saison pluvieuse	PSC	Anopheles gambiae s.l	An. coluzzii	négatif	Négatif	Négatif	Négatif	Positif	Négatif	Négatif	Positif	Négatif
EF	Août	2022	Saison pluvieuse	PSC	Anopheles gambiae s.l	An. coluzzii	négatif	Négatif	Négatif	Négatif	Négatif	Négatif	Positif	Négatif	Négatif
EF	Août	2022	Saison pluvieuse	PSC	Anopheles gambiae s.l	An. coluzzii	négatif	Négatif	Négatif	Négatif	Négatif	Négatif	Négatif	Négatif	Négatif
EF	Août	2022	Saison pluvieuse	PSC	Anopheles gambiae s.l	An. coluzzii	négatif	Négatif	Négatif	Négatif	Négatif	Négatif	Négatif	Positif	Négatif
EF	Août	2022	Saison pluvieuse	PSC	Anopheles gambiae s.l	An. coluzzii	négatif	Négatif	Négatif	Négatif	Négatif	Négatif	Négatif	Négatif	Négatif
EF	Août	2022	Saison pluvieuse	PSC	Anopheles gambiae s.l	An. coluzzii	négatif	Négatif	Négatif	Négatif	Négatif	Négatif	Positif	Négatif	Négatif
EF	Août	2022	Saison pluvieuse	PSC	Anopheles gambiae s.l	An. coluzzii	Plasmodium falciparum	Négatif	Négatif	Négatif	Négatif	Négatif	Positif	Négatif	Négatif
EF	Août	2022	Saison pluvieuse	PSC	Anopheles gambiae s.l	An. coluzzii	négatif	Négatif	Négatif	Négatif	Négatif	Négatif	Positif	Négatif	Négatif
EF	Août	2022	Saison pluvieuse	PSC	Anopheles gambiae s.l	An. coluzzii	négatif	Négatif	Négatif	Négatif	Négatif	Négatif	Négatif	Négatif	Négatif
EF	Août	2022	Saison pluvieuse	PSC	Anopheles gambiae s.l	An. coluzzii	négatif	Négatif	Négatif	Négatif	Négatif	Négatif	Négatif	Positif	Négatif
EF	Août	2022	Saison pluvieuse	PSC	Anopheles gambiae s.l	An. coluzzii	négatif	Négatif	Négatif	Négatif	Négatif	Négatif	Négatif	Positif	Négatif
EF	Août	2022	Saison pluvieuse	PSC	Anopheles gambiae s.l	An. coluzzii	négatif	Négatif	Négatif	Négatif	Négatif	Négatif	Négatif	Positif	Négatif
EF	Août	2022	Saison pluvieuse	PSC	Anopheles gambiae s.l		négatif	Négatif	Négatif	Négatif	Négatif	Négatif	Négatif	Négatif	Négatif
EF	Août	2022	Saison pluvieuse	PSC	Anopheles gambiae s.l	An. coluzzii	Plasmodium falciparum	Négatif	Négatif	Négatif	Négatif	Négatif	Négatif	Négatif	Négatif
EF	Août	2022	Saison pluvieuse	PSC	Anopheles gambiae s.l	An. coluzzii	négatif	Négatif	Négatif	Négatif	Négatif	Négatif	Négatif	Négatif	Négatif
EF	Août	2022	Saison pluvieuse	PSC	Anopheles gambiae s.l		Plasmodium falciparum	Négatif	Négatif	Négatif	Négatif	Négatif	Négatif	Négatif	Négatif
ED	Août	2022	Saison pluvieuse	PSC	Anopheles gambiae s.l	An. coluzzii	négatif	Négatif	Négatif	Négatif	Négatif	Négatif	Négatif	Positif	Négatif
ED	Août	2022	Saison pluvieuse	PSC	Anopheles gambiae s.l	An. coluzzii	négatif	Négatif	Négatif	Négatif	Négatif	Négatif	Négatif	Positif	Négatif
ED	Août	2022	Saison pluvieuse	PSC	Anopheles gambiae s.l	An. coluzzii	négatif	Négatif	Négatif	Négatif	Négatif	Négatif	Négatif	Négatif	Négatif
ED	Août	2022	Saison pluvieuse	PSC	Anopheles gambiae s.l	An. coluzzii	négatif	Négatif	Négatif	Négatif	Négatif	Négatif	Négatif	Positif	Négatif
ED	Août	2022	Saison pluvieuse	PSC	Anopheles gambiae s.l	An. coluzzii	négatif	Négatif	Négatif	Négatif	Négatif	Négatif	Négatif	Négatif	Négatif
ED	Août	2022	Saison pluvieuse	PSC	Anopheles gambiae s.l	An. coluzzii	négatif	Négatif	Négatif	Négatif	Négatif	Négatif	Négatif	Positif	Négatif
ED	Août	2022	Saison pluvieuse	PSC	Anopheles gambiae s.l	An. coluzzii	négatif	Négatif	Négatif	Négatif	Négatif	Négatif	Négatif	Négatif	Négatif
ED	Août	2022	Saison pluvieuse	PSC	Anopheles gambiae s.l	An. coluzzii	négatif	Négatif	Négatif	Négatif	Négatif	Négatif	Négatif	Positif	Négatif
ED	Août	2022	Saison pluvieuse	PSC	Anopheles gambiae s.l	An. coluzzii	négatif	Négatif	Négatif	Négatif	Négatif	Négatif	Négatif	Positif	Négatif
ED	Août	2022	Saison pluvieuse	PSC	Anopheles gambiae s.l	An. coluzzii	négatif	Négatif	Négatif	Négatif	Négatif	Négatif	Négatif	Négatif	Négatif
ED	Août	2022	Saison pluvieuse	PSC	Anopheles gambiae s.l	An. coluzzii	négatif	Négatif	Négatif	Négatif	Négatif	Négatif	Négatif	Négatif	Négatif
ED	Août	2022	Saison pluvieuse	PSC	Anopheles gambiae s.l		Plasmodium falciparum	Négatif	Négatif	Négatif	Négatif	Négatif	Négatif	Négatif	Négatif
ED	Août	2022	Saison pluvieuse	PSC	Anopheles gambiae s.l		négatif	Négatif	Négatif	Négatif	Négatif	Négatif	Négatif	Positif	Négatif
ED	Août	2022	Saison pluvieuse	PSC	Anopheles gambiae s.l	An. coluzzii	négatif	Négatif	Négatif	Négatif	Négatif	Négatif	Négatif	Négatif	Positif
ED	Août	2022	Saison pluvieuse	PSC	Anopheles gambiae s.l		négatif	Négatif	Négatif	Négatif	Négatif	Négatif	Négatif	Négatif	Négatif
ED	Août	2022	Saison pluvieuse	PSC	Anopheles gambiae s.l	An. coluzzii	négatif	Négatif	Négatif	Négatif	Négatif	Négatif	Négatif	Positif	Négatif
ED	Août	2022	Saison pluvieuse	PSC	Anopheles gambiae s.l	An. coluzzii	négatif	Négatif	Négatif	Négatif	Négatif	Négatif	Négatif	Positif	Négatif
ED	Août	2022	Saison pluvieuse	PSC	Anopheles gambiae s.l	An. coluzzii	négatif	Négatif	Négatif	Négatif	Négatif	Négatif	Positif	Négatif	Négatif
ED	Août	2022	Saison pluvieuse	PSC	Anopheles gambiae s.l	An. coluzzii	négatif	Négatif	Négatif	Négatif	Négatif	Négatif	Positif	Négatif	Négatif
SB	Août	2022	Saison pluvieuse	PSC	Anopheles gambiae s.l	An. coluzzii	négatif	Négatif	Négatif	Négatif	Négatif	Négatif	Négatif	Positif	Négatif
SB	Août	2022	Saison pluvieuse	PSC	Anopheles gambiae s.l		Plasmodium falciparum	Négatif	Négatif	Négatif	Négatif	Négatif	Négatif	Positif	Négatif
SB	Août	2022	Saison pluvieuse	PSC	Anopheles gambiae s.l	An. gambiae	négatif	Négatif	Négatif	Négatif	Négatif	Négatif	Négatif	Positif	Négatif
SB	Août	2022	Saison pluvieuse	PSC	Anopheles gambiae s.l	An. coluzzii	négatif	Négatif	Négatif	Négatif	Négatif	Négatif	Négatif	Négatif	Négatif
SB	Août	2022	Saison pluvieuse	PSC	Anopheles gambiae s.l	An. coluzzii	négatif	Négatif	Négatif	Négatif	Négatif	Négatif	Négatif	Positif	Négatif
SB	Août	2022	Saison pluvieuse	PSC	Anopheles gambiae s.l	An. coluzzii	négatif	Négatif	Négatif	Négatif	Négatif	Négatif	Négatif	Positif	Négatif
SB	Août	2022	Saison pluvieuse	PSC	Anopheles gambiae s.l	An. coluzzii	négatif	Négatif	Négatif	Négatif	Négatif	Négatif	Négatif	Négatif	Négatif
SB	Août	2022	Saison pluvieuse	PSC	Anopheles gambiae s.l	An. coluzzii	négatif	Négatif	Négatif	Négatif	Négatif	Négatif	Négatif	Négatif	Négatif
SB	Août	2022	Saison pluvieuse	PSC	Anopheles gambiae s.l	An. coluzzii	négatif	Négatif	Négatif	Négatif	Négatif	Négatif	Négatif	Positif	Négatif
SB	Août	2022	Saison pluvieuse	PSC	Anopheles gambiae s.l	An. coluzzii	négatif	Positif	Négatif	Négatif	Positif	Négatif	Négatif	Négatif	Négatif
SB	Août	2022	Saison pluvieuse	PSC	Anopheles gambiae s.l	An. coluzzii	négatif	Négatif	Négatif	Négatif	Négatif	Négatif	Négatif	Négatif	Négatif
SB	Août	2022	Saison pluvieuse	PSC	Anopheles gambiae s.l	An. coluzzii	négatif	Négatif	Négatif	Négatif	Négatif	Négatif	Négatif	Négatif	Négatif
SB	Août	2022	Saison pluvieuse	PSC	Anopheles gambiae s.l		négatif	Positif	Positif	Positif	Négatif	Négatif	Négatif	Négatif	Négatif
SB	Août	2022	Saison pluvieuse	PSC	Anopheles gambiae s.l	An. coluzzii	négatif	Négatif	Négatif	Négatif	Négatif	Négatif	Négatif	Positif	Négatif
SB	Août	2022	Saison pluvieuse	PSC	Anopheles gambiae s.l		négatif	Négatif	Positif	Positif	Négatif	Négatif	Négatif	Négatif	Négatif
SB	Août	2022	Saison pluvieuse	PSC	Anopheles gambiae s.l	An. coluzzii	négatif	Négatif	Négatif	Négatif	Négatif	Négatif	Négatif	Positif	Négatif
SB	Août	2022	Saison pluvieuse	PSC	Anopheles gambiae s.l	An. coluzzii	négatif	Négatif	Négatif	Négatif	Négatif	Négatif	Négatif	Négatif	Négatif
SB	Août	2022	Saison pluvieuse	PSC	Anopheles gambiae s.l	An. coluzzii	négatif	Négatif	Négatif	Négatif	Négatif	Négatif	Négatif	Négatif	Négatif
SB	Août	2022	Saison pluvieuse	PSC	Anopheles gambiae s.l	An. coluzzii	négatif	Négatif	Négatif	Négatif	Négatif	Négatif	Négatif	Positif	Négatif
SB	Août	2022	Saison pluvieuse	PSC	Anopheles gambiae s.l		négatif	Négatif	Négatif	Négatif	Négatif	Négatif	Négatif	Négatif	Négatif
SE	Août	2022	Saison pluvieuse	PSC	Anopheles gambiae s.l		négatif	Négatif	Négatif	Négatif	Négatif	Négatif	Négatif	Négatif	Négatif
SE	Août	2022	Saison pluvieuse	PSC	Anopheles gambiae s.l	An. coluzzii	négatif	Positif	Négatif	Négatif	Négatif	Négatif	Négatif	Positif	Négatif
SE	Août	2022	Saison pluvieuse	PSC	Anopheles gambiae s.l	An. coluzzii	négatif	Négatif	Négatif	Négatif	Négatif	Négatif	Négatif	Positif	Négatif
SE	Août	2022	Saison pluvieuse	PSC	Anopheles gambiae s.l	An. coluzzii	négatif	Négatif	Négatif	Négatif	Négatif	Négatif	Négatif	Négatif	Négatif
SE	Août	2022	Saison pluvieuse	PSC	Anopheles gambiae s.l	An. coluzzii	Plasmodium falciparum	Négatif	Négatif	Négatif	Négatif	Négatif	Négatif	Positif	Négatif
SE	Août	2022	Saison pluvieuse	PSC	Anopheles gambiae s.l	An. coluzzii	négatif	Négatif	Négatif	Négatif	Négatif	Négatif	Négatif	Négatif	Négatif
SE	Août	2022	Saison pluvieuse	PSC	Anopheles gambiae s.l	An. coluzzii	négatif	Positif	Négatif	Négatif	Négatif	Négatif	Négatif	Positif	Négatif
SE	Août	2022	Saison pluvieuse	PSC	Anopheles gambiae s.l	An. coluzzii	négatif	Négatif	Négatif	Négatif	Négatif	Négatif	Négatif	Négatif	Négatif
SE	Août	2022	Saison pluvieuse	PSC	Anopheles gambiae s.l	An. coluzzii	négatif	Négatif	Négatif	Négatif	Négatif	Négatif	Négatif	Négatif	Négatif
SE	Août	2022	Saison pluvieuse	PSC	Anopheles gambiae s.l		négatif	Négatif	Négatif	Négatif	Négatif	Négatif	Négatif	Positif	Négatif
SE	Août	2022	Saison pluvieuse	PSC	Anopheles gambiae s.l		négatif	Positif	Négatif	Négatif	Négatif	Négatif	Négatif	Négatif	Négatif
SE	Août	2022	Saison pluvieuse	PSC	Anopheles gambiae s.l	An. coluzzii	négatif	Négatif	Négatif	Négatif	Négatif	Négatif	Négatif	Négatif	Négatif
SE	Août	2022	Saison pluvieuse	PSC	Anopheles gambiae s.l	An. coluzzii	négatif	Négatif	Négatif	Négatif	Négatif	Négatif	Négatif	Négatif	Négatif
SE	Août	2022	Saison pluvieuse	PSC	Anopheles gambiae s.l	An. coluzzii	négatif	Négatif	Négatif	Négatif	Négatif	Négatif	Négatif	Négatif	Négatif
SE	Août	2022	Saison pluvieuse	PSC	Anopheles gambiae s.l	An. coluzzii	Plasmodium falciparum	Positif	Négatif	Négatif	Négatif	Négatif	Négatif	Négatif	Négatif
SE	Août	2022	Saison pluvieuse	PSC	Anopheles gambiae s.l	An. coluzzii	négatif	Positif	Négatif	Négatif	Négatif	Négatif	Négatif	Négatif	Négatif
SE	Août	2022	Saison pluvieuse	PSC	Anopheles gambiae s.l	An. coluzzii	négatif	Négatif	Négatif	Négatif	Négatif	Négatif	Positif	Négatif	Négatif
SE	Août	2022	Saison pluvieuse	PSC	Anopheles gambiae s.l	An. coluzzii	négatif	Négatif	Négatif	Positif	Négatif	Négatif	Négatif	Positif	Négatif
SE	Août	2022	Saison pluvieuse	PSC	Anopheles gambiae s.l	An. coluzzii	négatif	Négatif	Négatif	Négatif	Négatif	Négatif	Négatif	Négatif	Négatif
SE	Août	2022	Saison pluvieuse	PSC	Anopheles gambiae s.l	An. coluzzii	négatif	Négatif	Négatif	Négatif	Négatif	Négatif	Positif	Négatif	Négatif
EG	Septembre	2022	Saison pluvieuse	PSC	Anopheles gambiae s.l	An. coluzzii	négatif	Négatif	Négatif	Négatif	Négatif	Négatif	Négatif	Négatif	Négatif
EG	Septembre	2022	Saison pluvieuse	PSC	Anopheles gambiae s.l	An. coluzzii	Plasmodium falciparum	Négatif	Négatif	Négatif	Négatif	Négatif	Négatif	Négatif	Négatif
EG	Septembre	2022	Saison pluvieuse	PSC	Anopheles gambiae s.l	An. coluzzii	négatif	Négatif	Négatif	Négatif	Négatif	Négatif	Négatif	Négatif	Négatif
EG	Septembre	2022	Saison pluvieuse	PSC	Anopheles gambiae s.l	An. coluzzii	négatif	Négatif	Négatif	Négatif	Positif	Négatif	Négatif	Positif	Négatif
EG	Septembre	2022	Saison pluvieuse	PSC	Anopheles gambiae s.l	An. coluzzii	Plasmodium falciparum	Négatif	Négatif	Négatif	Positif	Négatif	Négatif	Positif	Positif
EG	Septembre	2022	Saison pluvieuse	PSC	Anopheles gambiae s.l	An. coluzzii	négatif	Négatif	Négatif	Négatif	Négatif	Négatif	Négatif	Négatif	Négatif
EG	Septembre	2022	Saison pluvieuse	PSC	Anopheles gambiae s.l	An. coluzzii	Plasmodium falciparum	Négatif	Négatif	Négatif	Négatif	Positif	Négatif	Négatif	Négatif
EG	Septembre	2022	Saison pluvieuse	PSC	Anopheles gambiae s.l	An. coluzzii	Plasmodium falciparum	Négatif	Négatif	Négatif	Positif	Négatif	Négatif	Positif	Négatif
EG	Septembre	2022	Saison pluvieuse	PSC	Anopheles gambiae s.l	An. coluzzii	Plasmodium falciparum	Négatif	Négatif	Négatif	Positif	Négatif	Négatif	Positif	Négatif
EG	Septembre	2022	Saison pluvieuse	PSC	Anopheles gambiae s.l	An. coluzzii	Plasmodium falciparum	Négatif	Négatif	Négatif	Négatif	Négatif	Négatif	Négatif	Négatif
EG	Septembre	2022	Saison pluvieuse	PSC	Anopheles gambiae s.l	An. coluzzii	négatif	Négatif	Négatif	Négatif	Négatif	Négatif	Négatif	Négatif	Négatif
EG	Septembre	2022	Saison pluvieuse	PSC	Anopheles gambiae s.l		Plasmodium falciparum	Négatif	Négatif	Négatif	Négatif	Négatif	Négatif	Négatif	Négatif
EG	Septembre	2022	Saison pluvieuse	PSC	Anopheles gambiae s.l	An. arabiensis	négatif	Négatif	Négatif	Négatif	Négatif	Négatif	Négatif	Négatif	Négatif
EG	Septembre	2022	Saison pluvieuse	PSC	Anopheles gambiae s.l	An. coluzzii	négatif	Négatif	Négatif	Négatif	Négatif	Négatif	Négatif	Négatif	Négatif
EG	Septembre	2022	Saison pluvieuse	PSC	Anopheles gambiae s.l	An. coluzzii	négatif	Négatif	Négatif	Négatif	Positif	Négatif	Négatif	Positif	Négatif
EG	Septembre	2022	Saison pluvieuse	PSC	Anopheles gambiae s.l	An. arabiensis	négatif	Négatif	Négatif	Négatif	Négatif	Négatif	Négatif	Positif	Négatif
EG	Septembre	2022	Saison pluvieuse	PSC	Anopheles gambiae s.l	An. coluzzii	négatif	Négatif	Négatif	Négatif	Positif	Négatif	Négatif	Positif	Négatif
EG	Septembre	2022	Saison pluvieuse	PSC	Anopheles gambiae s.l	An. coluzzii	négatif	Négatif	Négatif	Négatif	Positif	Négatif	Négatif	Positif	Négatif
EG	Septembre	2022	Saison pluvieuse	PSC	Anopheles gambiae s.l	An. coluzzii	négatif	Négatif	Négatif	Négatif	Positif	Négatif	Négatif	Négatif	Positif
EG	Septembre	2022	Saison pluvieuse	PSC	Anopheles gambiae s.l	An. coluzzii	négatif	Négatif	Négatif	Négatif	Positif	Négatif	Négatif	Positif	Négatif
EF	Septembre	2022	Saison pluvieuse	PSC	Anopheles gambiae s.l	An. coluzzii	négatif	Négatif	Négatif	Négatif	Négatif	Négatif	Positif	Négatif	Négatif
EF	Septembre	2022	Saison pluvieuse	PSC	Anopheles gambiae s.l	An. coluzzii	Plasmodium falciparum	Négatif	Négatif	Négatif	Négatif	Négatif	Négatif	Négatif	Négatif
EF	Septembre	2022	Saison pluvieuse	PSC	Anopheles gambiae s.l	An. coluzzii	négatif	Négatif	Négatif	Négatif	Négatif	Négatif	Négatif	Négatif	Négatif
EF	Septembre	2022	Saison pluvieuse	PSC	Anopheles gambiae s.l	An. coluzzii	négatif	Négatif	Négatif	Négatif	Négatif	Négatif	Positif	Négatif	Négatif
EF	Septembre	2022	Saison pluvieuse	PSC	Anopheles gambiae s.l	An. coluzzii	négatif	Négatif	Négatif	Négatif	Négatif	Négatif	Négatif	Négatif	Négatif
EF	Septembre	2022	Saison pluvieuse	PSC	Anopheles gambiae s.l	An. coluzzii	négatif	Négatif	Négatif	Négatif	Négatif	Négatif	Négatif	Négatif	Négatif
EF	Septembre	2022	Saison pluvieuse	PSC	Anopheles gambiae s.l	An. coluzzii	négatif	Négatif	Négatif	Négatif	Négatif	Négatif	Négatif	Négatif	Négatif
EF	Septembre	2022	Saison pluvieuse	PSC	Anopheles gambiae s.l	An. coluzzii	négatif	Négatif	Négatif	Négatif	Négatif	Négatif	Positif	Négatif	Négatif
EF	Septembre	2022	Saison pluvieuse	PSC	Anopheles gambiae s.l	An. coluzzii	négatif	Négatif	Négatif	Négatif	Négatif	Négatif	Négatif	Négatif	Négatif
EF	Septembre	2022	Saison pluvieuse	PSC	Anopheles gambiae s.l	An. coluzzii	négatif	Négatif	Négatif	Négatif	Négatif	Négatif	Négatif	Négatif	Positif
EF	Septembre	2022	Saison pluvieuse	PSC	Anopheles gambiae s.l	An. coluzzii	négatif	Négatif	Négatif	Négatif	Négatif	Négatif	Positif	Négatif	Négatif
EF	Septembre	2022	Saison pluvieuse	PSC	Anopheles gambiae s.l	An. coluzzii	négatif	Négatif	Négatif	Négatif	Négatif	Négatif	Négatif	Négatif	Négatif
EF	Septembre	2022	Saison pluvieuse	PSC	Anopheles gambiae s.l	An. coluzzii	négatif	Négatif	Négatif	Négatif	Négatif	Négatif	Positif	Négatif	Négatif
EF	Septembre	2022	Saison pluvieuse	PSC	Anopheles gambiae s.l	An. coluzzii	négatif	Négatif	Négatif	Négatif	Négatif	Négatif	Positif	Négatif	Négatif
EF	Septembre	2022	Saison pluvieuse	PSC	Anopheles gambiae s.l	An. coluzzii	négatif	Négatif	Négatif	Négatif	Négatif	Négatif	Négatif	Négatif	Négatif
EF	Septembre	2022	Saison pluvieuse	PSC	Anopheles gambiae s.l	An. coluzzii	négatif	Négatif	Négatif	Négatif	Négatif	Négatif	Négatif	Positif	Négatif
EF	Septembre	2022	Saison pluvieuse	PSC	Anopheles gambiae s.l	An. arabiensis	négatif	Négatif	Négatif	Négatif	Négatif	Négatif	Négatif	Négatif	Négatif
EF	Septembre	2022	Saison pluvieuse	PSC	Anopheles gambiae s.l	An. arabiensis	négatif	Négatif	Négatif	Négatif	Négatif	Négatif	Négatif	Négatif	Négatif
EF	Septembre	2022	Saison pluvieuse	PSC	Anopheles gambiae s.l	An. arabiensis	négatif	Négatif	Négatif	Négatif	Négatif	Négatif	Négatif	Positif	Négatif
EF	Septembre	2022	Saison pluvieuse	PSC	Anopheles gambiae s.l	An. coluzzii	négatif	Négatif	Négatif	Négatif	Négatif	Négatif	Négatif	Négatif	Négatif
EF	Septembre	2022	Saison pluvieuse	PSC	Anopheles gambiae s.l	An. coluzzii	négatif	Négatif	Négatif	Négatif	Négatif	Négatif	Négatif	Négatif	Négatif
EF	Septembre	2022	Saison pluvieuse	PSC	Anopheles gambiae s.l	An. arabiensis	négatif	Négatif	Négatif	Négatif	Négatif	Négatif	Négatif	Négatif	Négatif
EF	Septembre	2022	Saison pluvieuse	PSC	Anopheles gambiae s.l	An. coluzzii	négatif	Négatif	Négatif	Négatif	Négatif	Négatif	Négatif	Négatif	Négatif
EF	Septembre	2022	Saison pluvieuse	PSC	Anopheles gambiae s.l	An. coluzzii	négatif	Négatif	Négatif	Négatif	Négatif	Négatif	Positif	Négatif	Négatif
ED	Septembre	2022	Saison pluvieuse	PSC	Anopheles gambiae s.l	An. coluzzii	négatif	Négatif	Négatif	Négatif	Négatif	Négatif	Positif	Négatif	Négatif
ED	Septembre	2022	Saison pluvieuse	PSC	Anopheles gambiae s.l	An. coluzzii	négatif	Négatif	Négatif	Négatif	Négatif	Négatif	Positif	Négatif	Négatif
ED	Septembre	2022	Saison pluvieuse	PSC	Anopheles gambiae s.l	An. coluzzii	négatif	Négatif	Négatif	Négatif	Négatif	Positif	Négatif	Négatif	Négatif
ED	Septembre	2022	Saison pluvieuse	PSC	Anopheles gambiae s.l	An. coluzzii	négatif	Négatif	Négatif	Négatif	Négatif	Négatif	Négatif	Négatif	Négatif
ED	Septembre	2022	Saison pluvieuse	PSC	Anopheles gambiae s.l	An. coluzzii	négatif	Négatif	Négatif	Négatif	Positif	Négatif	Négatif	Négatif	Négatif
ED	Septembre	2022	Saison pluvieuse	PSC	Anopheles gambiae s.l	An. coluzzii	négatif	Négatif	Négatif	Négatif	Négatif	Négatif	Négatif	Positif	Négatif
ED	Septembre	2022	Saison pluvieuse	PSC	Anopheles gambiae s.l	An. coluzzii	négatif	Négatif	Négatif	Négatif	Négatif	Positif	Négatif	Négatif	Négatif
ED	Septembre	2022	Saison pluvieuse	PSC	Anopheles gambiae s.l	An. coluzzii	négatif	Négatif	Négatif	Négatif	Négatif	Négatif	Négatif	Positif	Négatif
ED	Septembre	2022	Saison pluvieuse	PSC	Anopheles gambiae s.l	An. coluzzii	négatif	Négatif	Négatif	Négatif	Négatif	Négatif	Positif	Négatif	Négatif
ED	Septembre	2022	Saison pluvieuse	PSC	Anopheles gambiae s.l	An. coluzzii	négatif	Négatif	Négatif	Négatif	Négatif	Négatif	Négatif	Négatif	Négatif
ED	Septembre	2022	Saison pluvieuse	PSC	Anopheles gambiae s.l	An. coluzzii	négatif	Négatif	Négatif	Négatif	Négatif	Négatif	Négatif	Positif	Négatif
ED	Septembre	2022	Saison pluvieuse	PSC	Anopheles gambiae s.l	An. coluzzii	négatif	Négatif	Négatif	Négatif	Négatif	Négatif	Négatif	Négatif	Négatif
ED	Septembre	2022	Saison pluvieuse	PSC	Anopheles gambiae s.l	An. coluzzii	négatif	Négatif	Négatif	Négatif	Négatif	Négatif	Négatif	Négatif	Négatif
ED	Septembre	2022	Saison pluvieuse	PSC	Anopheles gambiae s.l	An. coluzzii	négatif	Négatif	Négatif	Négatif	Négatif	Négatif	Négatif	Négatif	Négatif
ED	Septembre	2022	Saison pluvieuse	PSC	Anopheles gambiae s.l	An. coluzzii	négatif	Négatif	Négatif	Négatif	Négatif	Négatif	Négatif	Négatif	Négatif
ED	Septembre	2022	Saison pluvieuse	PSC	Anopheles gambiae s.l	An. coluzzii	négatif	Négatif	Négatif	Négatif	Négatif	Négatif	Négatif	Négatif	Négatif
ED	Septembre	2022	Saison pluvieuse	PSC	Anopheles gambiae s.l	An. coluzzii	négatif	Positif	Positif	Positif	Négatif	Négatif	Négatif	Positif	Négatif
ED	Septembre	2022	Saison pluvieuse	PSC	Anopheles gambiae s.l	An. coluzzii	Plasmodium falciparum	Négatif	Négatif	Positif	Négatif	Négatif	Négatif	Positif	Négatif
ED	Septembre	2022	Saison pluvieuse	PSC	Anopheles gambiae s.l	An. coluzzii	négatif	Négatif	Négatif	Négatif	Négatif	Négatif	Négatif	Positif	Négatif
ED	Septembre	2022	Saison pluvieuse	PSC	Anopheles gambiae s.l	An. coluzzii	négatif	Négatif	Négatif	Négatif	Négatif	Négatif	Négatif	Positif	Négatif
ED	Septembre	2022	Saison pluvieuse	PSC	Anopheles gambiae s.l	An. coluzzii	négatif	Négatif	Négatif	Négatif	Positif	Négatif	Négatif	Positif	Négatif
ED	Septembre	2022	Saison pluvieuse	PSC	Anopheles gambiae s.l	An. coluzzii	Plasmodium falciparum	Négatif	Négatif	Négatif	Négatif	Négatif	Négatif	Négatif	Négatif
ED	Septembre	2022	Saison pluvieuse	PSC	Anopheles gambiae s.l	An. coluzzii	Plasmodium falciparum	Négatif	Négatif	Négatif	Négatif	Négatif	Négatif	Positif	Négatif
SB	Septembre	2022	Saison pluvieuse	PSC	Anopheles gambiae s.l	An. coluzzii	Plasmodium falciparum	Négatif	Négatif	Négatif	Négatif	Négatif	Négatif	Négatif	Négatif
SB	Septembre	2022	Saison pluvieuse	PSC	Anopheles gambiae s.l	An. coluzzii	négatif	Négatif	Négatif	Négatif	Négatif	Négatif	Négatif	Négatif	Négatif
SB	Septembre	2022	Saison pluvieuse	PSC	Anopheles gambiae s.l	An. coluzzii	négatif	Négatif	Négatif	Négatif	Négatif	Négatif	Négatif	Négatif	Négatif
SB	Septembre	2022	Saison pluvieuse	PSC	Anopheles gambiae s.l	An. coluzzii	négatif	Négatif	Négatif	Négatif	Négatif	Négatif	Négatif	Positif	Négatif
SB	Septembre	2022	Saison pluvieuse	PSC	Anopheles gambiae s.l	An. coluzzii	négatif	Négatif	Négatif	Négatif	Négatif	Négatif	Négatif	Négatif	Négatif
SB	Septembre	2022	Saison pluvieuse	PSC	Anopheles gambiae s.l	An. coluzzii	négatif	Négatif	Négatif	Négatif	Négatif	Négatif	Négatif	Négatif	Positif
SB	Septembre	2022	Saison pluvieuse	PSC	Anopheles gambiae s.l	An. coluzzii	Plasmodium falciparum	Négatif	Négatif	Négatif	Positif	Négatif	Négatif	Positif	Négatif
SB	Septembre	2022	Saison pluvieuse	PSC	Anopheles gambiae s.l	An. coluzzii	négatif	Négatif	Négatif	Négatif	Négatif	Négatif	Négatif	Positif	Négatif
SB	Septembre	2022	Saison pluvieuse	PSC	Anopheles gambiae s.l		négatif	Négatif	Positif	Négatif	Positif	Négatif	Négatif	Positif	Négatif
SB	Septembre	2022	Saison pluvieuse	PSC	Anopheles gambiae s.l	An. coluzzii	négatif	Négatif	Négatif	Négatif	Positif	Négatif	Négatif	Négatif	Négatif
SB	Septembre	2022	Saison pluvieuse	PSC	Anopheles gambiae s.l	An. coluzzii	Plasmodium falciparum	Négatif	Négatif	Négatif	Négatif	Négatif	Négatif	Négatif	Négatif
SB	Septembre	2022	Saison pluvieuse	PSC	Anopheles gambiae s.l	An. coluzzii	négatif	Négatif	Positif	Positif	Négatif	Négatif	Négatif	Négatif	Négatif
SB	Septembre	2022	Saison pluvieuse	PSC	Anopheles gambiae s.l	An. coluzzii	négatif	Négatif	Négatif	Négatif	Positif	Négatif	Négatif	Négatif	Négatif
SE	Septembre	2022	Saison pluvieuse	PSC	Anopheles gambiae s.l	An. coluzzii	négatif	Négatif	Négatif	Négatif	Négatif	Négatif	Négatif	Positif	Négatif
SE	Septembre	2022	Saison pluvieuse	PSC	Anopheles gambiae s.l	An. coluzzii	négatif	Négatif	Négatif	Négatif	Négatif	Négatif	Négatif	Négatif	Négatif
SE	Septembre	2022	Saison pluvieuse	PSC	Anopheles gambiae s.l	An. coluzzii	négatif	Négatif	Négatif	Négatif	Négatif	Négatif	Négatif	Positif	Négatif
SE	Septembre	2022	Saison pluvieuse	PSC	Anopheles gambiae s.l	An. coluzzii	négatif	Positif	Négatif	Négatif	Négatif	Négatif	Négatif	Positif	Positif
SE	Septembre	2022	Saison pluvieuse	PSC	Anopheles gambiae s.l	An. coluzzii	négatif	Négatif	Négatif	Négatif	Positif	Négatif	Négatif	Positif	Négatif
SE	Septembre	2022	Saison pluvieuse	PSC	Anopheles gambiae s.l	An. coluzzii	négatif	Négatif	Négatif	Négatif	Négatif	Négatif	Négatif	Négatif	Positif
SE	Septembre	2022	Saison pluvieuse	PSC	Anopheles gambiae s.l	An. coluzzii	négatif	Négatif	Négatif	Négatif	Négatif	Négatif	Négatif	Négatif	Négatif
SE	Septembre	2022	Saison pluvieuse	PSC	Anopheles gambiae s.l	An. coluzzii	négatif	Négatif	Négatif	Négatif	Négatif	Négatif	Négatif	Négatif	Négatif
SE	Septembre	2022	Saison pluvieuse	PSC	Anopheles gambiae s.l	An. coluzzii	négatif	Positif	Négatif	Négatif	Négatif	Négatif	Négatif	Négatif	Négatif
SE	Septembre	2022	Saison pluvieuse	PSC	Anopheles gambiae s.l	An. coluzzii	négatif	Négatif	Négatif	Négatif	Négatif	Négatif	Négatif	Négatif	Négatif
SE	Septembre	2022	Saison pluvieuse	PSC	Anopheles gambiae s.l	An. coluzzii	Plasmodium falciparum	Négatif	Négatif	Négatif	Positif	Négatif	Négatif	Négatif	Positif
SE	Septembre	2022	Saison pluvieuse	PSC	Anopheles gambiae s.l	An. arabiensis	négatif	Négatif	Négatif	Négatif	Négatif	Négatif	Négatif	Négatif	Positif
SE	Septembre	2022	Saison pluvieuse	PSC	Anopheles gambiae s.l	An. coluzzii	négatif	Positif	Positif	Négatif	Négatif	Négatif	Négatif	Positif	Négatif
SE	Septembre	2022	Saison pluvieuse	PSC	Anopheles gambiae s.l	An. coluzzii	négatif	Positif	Positif	Négatif	Positif	Négatif	Négatif	Négatif	Positif
SE	Septembre	2022	Saison pluvieuse	PSC	Anopheles gambiae s.l	An. coluzzii	négatif	Négatif	Négatif	Négatif	Négatif	Négatif	Négatif	Négatif	Négatif
SE	Septembre	2022	Saison pluvieuse	PSC	Anopheles gambiae s.l	An. coluzzii	négatif	Négatif	Négatif	Négatif	Négatif	Négatif	Négatif	Négatif	Positif
SE	Septembre	2022	Saison pluvieuse	PSC	Anopheles gambiae s.l		négatif	Négatif	Négatif	Négatif	Négatif	Négatif	Négatif	Négatif	Positif
EG	Octobre	2022	Saison pluvieuse	PSC	Anopheles gambiae s.l	An. coluzzii	négatif	Négatif	Négatif	Négatif	Négatif	Négatif	Négatif	Négatif	Négatif
EG	Octobre	2022	Saison pluvieuse	PSC	Anopheles gambiae s.l	An. coluzzii	négatif	Positif	Négatif	Négatif	Négatif	Négatif	Négatif	Négatif	Négatif
EG	Octobre	2022	Saison pluvieuse	PSC	Anopheles gambiae s.l	An. coluzzii	négatif	Négatif	Positif	Négatif	Négatif	Négatif	Négatif	Négatif	Négatif
EG	Octobre	2022	Saison pluvieuse	PSC	Anopheles gambiae s.l	An. coluzzii	négatif	Négatif	Négatif	Négatif	Positif	Négatif	Négatif	Positif	Négatif
EG	Octobre	2022	Saison pluvieuse	PSC	Anopheles gambiae s.l	An. coluzzii	négatif	Négatif	Négatif	Négatif	Négatif	Négatif	Négatif	Négatif	Négatif
EG	Octobre	2022	Saison pluvieuse	PSC	Anopheles gambiae s.l	An. coluzzii	négatif	Négatif	Négatif	Négatif	Négatif	Négatif	Négatif	Négatif	Négatif
EG	Octobre	2022	Saison pluvieuse	PSC	Anopheles gambiae s.l		négatif	Négatif	Négatif	Négatif	Positif	Négatif	Négatif	Négatif	Positif
EG	Octobre	2022	Saison pluvieuse	PSC	Anopheles gambiae s.l	An. coluzzii	négatif	Négatif	Négatif	Négatif	Positif	Négatif	Négatif	Négatif	Positif
EG	Octobre	2022	Saison pluvieuse	PSC	Anopheles gambiae s.l	An. coluzzii	négatif	Négatif	Négatif	Négatif	Positif	Négatif	Négatif	Positif	Négatif
EG	Octobre	2022	Saison pluvieuse	PSC	Anopheles gambiae s.l	An. coluzzii	négatif	Négatif	Négatif	Négatif	Négatif	Négatif	Négatif	Négatif	Positif
EG	Octobre	2022	Saison pluvieuse	PSC	Anopheles gambiae s.l	An. coluzzii	négatif	Négatif	Négatif	Négatif	Négatif	Négatif	Négatif	Négatif	Négatif
EG	Octobre	2022	Saison pluvieuse	PSC	Anopheles gambiae s.l	An. coluzzii	négatif	Négatif	Négatif	Négatif	Négatif	Négatif	Négatif	Négatif	Négatif
EG	Octobre	2022	Saison pluvieuse	PSC	Anopheles gambiae s.l		négatif	Négatif	Négatif	Négatif	Négatif	Négatif	Négatif	Négatif	Négatif
EG	Octobre	2022	Saison pluvieuse	PSC	Anopheles gambiae s.l	An. coluzzii	négatif	Négatif	Négatif	Négatif	Négatif	Négatif	Négatif	Négatif	Négatif
EG	Octobre	2022	Saison pluvieuse	PSC	Anopheles gambiae s.l	An. coluzzii	négatif	Négatif	Négatif	Négatif	Négatif	Négatif	Négatif	Négatif	Négatif
EG	Octobre	2022	Saison pluvieuse	PSC	Anopheles gambiae s.l	An. coluzzii	négatif	Négatif	Négatif	Négatif	Négatif	Négatif	Négatif	Négatif	Négatif
EG	Octobre	2022	Saison pluvieuse	PSC	Anopheles gambiae s.l		négatif	Négatif	Négatif	Négatif	Négatif	Négatif	Négatif	Négatif	Négatif
EG	Octobre	2022	Saison pluvieuse	PSC	Anopheles gambiae s.l	An. coluzzii	négatif	Négatif	Négatif	Négatif	Négatif	Négatif	Négatif	Négatif	Négatif
EG	Octobre	2022	Saison pluvieuse	PSC	Anopheles gambiae s.l	An. coluzzii	négatif	Négatif	Négatif	Négatif	Négatif	Négatif	Négatif	Négatif	Négatif
EG	Octobre	2022	Saison pluvieuse	PSC	Anopheles gambiae s.l	An. coluzzii	négatif	Négatif	Négatif	Négatif	Négatif	Négatif	Négatif	Négatif	Négatif
EF	Octobre	2022	Saison pluvieuse	PSC	Anopheles gambiae s.l	An. arabiensis	négatif	Négatif	Négatif	Négatif	Négatif	Négatif	Négatif	Positif	Négatif
EF	Octobre	2022	Saison pluvieuse	PSC	Anopheles gambiae s.l	An. coluzzii	négatif	Négatif	Négatif	Négatif	Négatif	Négatif	Négatif	Négatif	Négatif
EF	Octobre	2022	Saison pluvieuse	PSC	Anopheles gambiae s.l	An. arabiensis	négatif	Négatif	Négatif	Négatif	Négatif	Négatif	Négatif	Positif	Négatif
EF	Octobre	2022	Saison pluvieuse	PSC	Anopheles gambiae s.l	An. coluzzii	Plasmodium falciparum	Négatif	Négatif	Négatif	Négatif	Négatif	Négatif	Négatif	Positif
EF	Octobre	2022	Saison pluvieuse	PSC	Anopheles gambiae s.l	An. coluzzii	Plasmodium falciparum	Négatif	Négatif	Négatif	Négatif	Négatif	Négatif	Négatif	Négatif
EF	Octobre	2022	Saison pluvieuse	PSC	Anopheles gambiae s.l	An. coluzzii	Plasmodium falciparum	Négatif	Négatif	Négatif	Négatif	Négatif	Négatif	Positif	Négatif
EF	Octobre	2022	Saison pluvieuse	PSC	Anopheles gambiae s.l	An. coluzzii	Plasmodium falciparum	Négatif	Négatif	Négatif	Négatif	Négatif	Négatif	Négatif	Négatif
EF	Octobre	2022	Saison pluvieuse	PSC	Anopheles gambiae s.l	An. coluzzii	négatif	Négatif	Négatif	Négatif	Négatif	Négatif	Négatif	Négatif	Négatif
EF	Octobre	2022	Saison pluvieuse	PSC	Anopheles gambiae s.l	An. coluzzii	négatif	Négatif	Négatif	Négatif	Négatif	Négatif	Négatif	Négatif	Négatif
EF	Octobre	2022	Saison pluvieuse	PSC	Anopheles gambiae s.l	An. coluzzii	négatif	Négatif	Négatif	Négatif	Négatif	Négatif	Négatif	Positif	Négatif
EF	Octobre	2022	Saison pluvieuse	PSC	Anopheles gambiae s.l	An. coluzzii	négatif	Négatif	Négatif	Négatif	Négatif	Négatif	Négatif	Positif	Négatif
EF	Octobre	2022	Saison pluvieuse	PSC	Anopheles gambiae s.l	An. coluzzii	négatif	Négatif	Négatif	Négatif	Négatif	Négatif	Négatif	Positif	Négatif
EF	Octobre	2022	Saison pluvieuse	PSC	Anopheles gambiae s.l	An. coluzzii	négatif	Négatif	Négatif	Négatif	Négatif	Négatif	Positif	Négatif	Négatif
EF	Octobre	2022	Saison pluvieuse	PSC	Anopheles gambiae s.l	An. coluzzii	négatif	Négatif	Négatif	Négatif	Négatif	Négatif	Négatif	Négatif	Négatif
EF	Octobre	2022	Saison pluvieuse	PSC	Anopheles gambiae s.l	An. coluzzii	négatif	Négatif	Négatif	Négatif	Négatif	Négatif	Négatif	Négatif	Négatif
EF	Octobre	2022	Saison pluvieuse	PSC	Anopheles gambiae s.l	An. coluzzii	Plasmodium falciparum	Négatif	Négatif	Négatif	Négatif	Négatif	Négatif	Positif	Négatif
EF	Octobre	2022	Saison pluvieuse	PSC	Anopheles gambiae s.l	An. coluzzii	Plasmodium falciparum	Négatif	Négatif	Négatif	Négatif	Négatif	Négatif	Négatif	Négatif
EF	Octobre	2022	Saison pluvieuse	PSC	Anopheles gambiae s.l	An. arabiensis	négatif	Négatif	Négatif	Négatif	Négatif	Négatif	Négatif	Positif	Négatif
EF	Octobre	2022	Saison pluvieuse	PSC	Anopheles gambiae s.l	An. coluzzii	négatif	Négatif	Négatif	Négatif	Négatif	Négatif	Négatif	Positif	Négatif
EF	Octobre	2022	Saison pluvieuse	PSC	Anopheles gambiae s.l	An. coluzzii	négatif	Négatif	Négatif	Négatif	Négatif	Négatif	Négatif	Négatif	Négatif
ED	Octobre	2022	Saison pluvieuse	PSC	Anopheles gambiae s.l	An. coluzzii	négatif	Négatif	Négatif	Négatif	Négatif	Négatif	Négatif	Positif	Négatif
ED	Octobre	2022	Saison pluvieuse	PSC	Anopheles gambiae s.l	An. arabiensis	négatif	Négatif	Négatif	Négatif	Négatif	Négatif	Négatif	Négatif	Négatif
ED	Octobre	2022	Saison pluvieuse	PSC	Anopheles gambiae s.l	An. coluzzii	négatif	Négatif	Négatif	Négatif	Négatif	Négatif	Négatif	Positif	Négatif
ED	Octobre	2022	Saison pluvieuse	PSC	Anopheles gambiae s.l	An. coluzzii	négatif	Négatif	Négatif	Négatif	Négatif	Négatif	Négatif	Positif	Négatif
ED	Octobre	2022	Saison pluvieuse	PSC	Anopheles gambiae s.l	An. coluzzii	négatif	Négatif	Négatif	Négatif	Négatif	Négatif	Négatif	Négatif	Négatif
ED	Octobre	2022	Saison pluvieuse	PSC	Anopheles gambiae s.l	An. coluzzii	négatif	Négatif	Négatif	Négatif	Négatif	Négatif	Négatif	Négatif	Négatif
ED	Octobre	2022	Saison pluvieuse	PSC	Anopheles gambiae s.l	An. coluzzii	négatif	Négatif	Négatif	Négatif	Négatif	Négatif	Négatif	Négatif	Négatif
ED	Octobre	2022	Saison pluvieuse	PSC	Anopheles gambiae s.l	An. coluzzii	négatif	Négatif	Négatif	Négatif	Négatif	Négatif	Négatif	Négatif	Négatif
ED	Octobre	2022	Saison pluvieuse	PSC	Anopheles gambiae s.l	An. coluzzii	négatif	Négatif	Négatif	Négatif	Négatif	Négatif	Négatif	Négatif	Négatif
ED	Octobre	2022	Saison pluvieuse	PSC	Anopheles gambiae s.l	An. coluzzii	négatif	Négatif	Négatif	Négatif	Négatif	Négatif	Négatif	Positif	Négatif
ED	Octobre	2022	Saison pluvieuse	PSC	Anopheles gambiae s.l	An. coluzzii	négatif	Négatif	Négatif	Négatif	Négatif	Négatif	Négatif	Positif	Négatif
ED	Octobre	2022	Saison pluvieuse	PSC	Anopheles gambiae s.l	An. coluzzii	négatif	Négatif	Négatif	Négatif	Négatif	Négatif	Négatif	Positif	Négatif
ED	Octobre	2022	Saison pluvieuse	PSC	Anopheles gambiae s.l	An. coluzzii	négatif	Négatif	Négatif	Négatif	Négatif	Négatif	Négatif	Négatif	Négatif
ED	Octobre	2022	Saison pluvieuse	PSC	Anopheles gambiae s.l	An. coluzzii	négatif	Négatif	Négatif	Négatif	Négatif	Négatif	Négatif	Positif	Négatif
ED	Octobre	2022	Saison pluvieuse	PSC	Anopheles gambiae s.l	An. coluzzii	négatif	Négatif	Négatif	Négatif	Négatif	Négatif	Négatif	Positif	Négatif
ED	Octobre	2022	Saison pluvieuse	PSC	Anopheles gambiae s.l	An. coluzzii	négatif	Négatif	Négatif	Négatif	Négatif	Négatif	Négatif	Négatif	Négatif
ED	Octobre	2022	Saison pluvieuse	PSC	Anopheles gambiae s.l	An. coluzzii	négatif	Négatif	Négatif	Négatif	Négatif	Négatif	Négatif	Négatif	Négatif
ED	Octobre	2022	Saison pluvieuse	PSC	Anopheles gambiae s.l	An. coluzzii	négatif	Négatif	Négatif	Négatif	Négatif	Négatif	Négatif	Négatif	Négatif
ED	Octobre	2022	Saison pluvieuse	PSC	Anopheles gambiae s.l	An. coluzzii	négatif	Négatif	Négatif	Négatif	Négatif	Négatif	Négatif	Positif	Négatif
ED	Octobre	2022	Saison pluvieuse	PSC	Anopheles gambiae s.l	An. coluzzii	négatif	Négatif	Négatif	Négatif	Négatif	Négatif	Négatif	Négatif	Positif
SB	Octobre	2022	Saison pluvieuse	PSC	Anopheles gambiae s.l	An. coluzzii	négatif	Négatif	Négatif	Négatif	Négatif	Négatif	Négatif	Négatif	Négatif
SB	Octobre	2022	Saison pluvieuse	PSC	Anopheles gambiae s.l	An. coluzzii	négatif	Négatif	Négatif	Négatif	Négatif	Négatif	Négatif	Négatif	Positif
SB	Octobre	2022	Saison pluvieuse	PSC	Anopheles gambiae s.l	An. coluzzii	négatif	Négatif	Négatif	Négatif	Négatif	Négatif	Négatif	Négatif	Négatif
SB	Octobre	2022	Saison pluvieuse	PSC	Anopheles gambiae s.l	An. coluzzii	négatif	Négatif	Négatif	Négatif	Négatif	Négatif	Négatif	Positif	Négatif
SB	Octobre	2022	Saison pluvieuse	PSC	Anopheles gambiae s.l	An. coluzzii	négatif	Négatif	Négatif	Négatif	Négatif	Négatif	Négatif	Négatif	Négatif
SB	Octobre	2022	Saison pluvieuse	PSC	Anopheles gambiae s.l	An. coluzzii	négatif	Négatif	Négatif	Négatif	Négatif	Négatif	Négatif	Positif	Négatif
SB	Octobre	2022	Saison pluvieuse	PSC	Anopheles gambiae s.l	An. coluzzii	Plasmodium falciparum	Négatif	Négatif	Négatif	Négatif	Négatif	Négatif	Négatif	Négatif
SB	Octobre	2022	Saison pluvieuse	PSC	Anopheles gambiae s.l	An. coluzzii	négatif	Négatif	Négatif	Négatif	Négatif	Négatif	Négatif	Positif	Négatif
SB	Octobre	2022	Saison pluvieuse	PSC	Anopheles gambiae s.l	An. coluzzii	négatif	Négatif	Négatif	Négatif	Négatif	Négatif	Négatif	Positif	Négatif
SB	Octobre	2022	Saison pluvieuse	PSC	Anopheles gambiae s.l	An. coluzzii	Plasmodium falciparum	Négatif	Négatif	Négatif	Négatif	Négatif	Négatif	Positif	Négatif
SB	Octobre	2022	Saison pluvieuse	PSC	Anopheles gambiae s.l	An. coluzzii	négatif	Négatif	Négatif	Négatif	Négatif	Négatif	Négatif	Positif	Négatif
SB	Octobre	2022	Saison pluvieuse	PSC	Anopheles gambiae s.l	An. arabiensis	négatif	Positif	Négatif	Négatif	Négatif	Négatif	Négatif	Positif	Négatif
SB	Octobre	2022	Saison pluvieuse	PSC	Anopheles gambiae s.l	An. coluzzii	négatif	Négatif	Négatif	Négatif	Négatif	Négatif	Négatif	Négatif	Négatif
SB	Octobre	2022	Saison pluvieuse	PSC	Anopheles gambiae s.l	An. coluzzii	négatif	Positif	Négatif	Négatif	Négatif	Négatif	Négatif	Positif	Négatif
SB	Octobre	2022	Saison pluvieuse	PSC	Anopheles gambiae s.l	An. coluzzii	Plasmodium falciparum	Négatif	Négatif	Négatif	Négatif	Négatif	Négatif	Négatif	Négatif
SB	Octobre	2022	Saison pluvieuse	PSC	Anopheles gambiae s.l	An. coluzzii	négatif	Positif	Négatif	Négatif	Négatif	Négatif	Négatif	Négatif	Négatif
SB	Octobre	2022	Saison pluvieuse	PSC	Anopheles gambiae s.l	An. coluzzii	négatif	Négatif	Négatif	Négatif	Négatif	Négatif	Négatif	Négatif	Négatif
SB	Octobre	2022	Saison pluvieuse	PSC	Anopheles gambiae s.l	An. coluzzii	négatif	Négatif	Négatif	Négatif	Négatif	Négatif	Négatif	Négatif	Négatif
SB	Octobre	2022	Saison pluvieuse	PSC	Anopheles gambiae s.l	An. coluzzii	négatif	Négatif	Négatif	Négatif	Négatif	Négatif	Négatif	Positif	Négatif
SB	Octobre	2022	Saison pluvieuse	PSC	Anopheles gambiae s.l	An. coluzzii	négatif	Négatif	Négatif	Négatif	Négatif	Négatif	Négatif	Négatif	Négatif
SE	Octobre	2022	Saison pluvieuse	PSC	Anopheles gambiae s.l	An. coluzzii	négatif	Négatif	Négatif	Négatif	Négatif	Négatif	Négatif	Positif	Négatif
SE	Octobre	2022	Saison pluvieuse	PSC	Anopheles gambiae s.l	An. coluzzii	négatif	Négatif	Négatif	Négatif	Négatif	Négatif	Négatif	Positif	Négatif
SE	Octobre	2022	Saison pluvieuse	PSC	Anopheles gambiae s.l	An. coluzzii	négatif	Négatif	Négatif	Négatif	Négatif	Négatif	Négatif	Positif	Négatif
SE	Octobre	2022	Saison pluvieuse	PSC	Anopheles gambiae s.l	An. coluzzii	négatif	Négatif	Négatif	Négatif	Négatif	Négatif	Négatif	Négatif	Négatif
SE	Octobre	2022	Saison pluvieuse	PSC	Anopheles gambiae s.l	An. coluzzii	Plasmodium falciparum	Négatif	Négatif	Négatif	Négatif	Négatif	Négatif	Négatif	Négatif
SE	Octobre	2022	Saison pluvieuse	PSC	Anopheles gambiae s.l	An. coluzzii	négatif	Négatif	Négatif	Négatif	Négatif	Négatif	Négatif	Négatif	Négatif
SE	Octobre	2022	Saison pluvieuse	PSC	Anopheles gambiae s.l	An. coluzzii	négatif	Négatif	Négatif	Négatif	Négatif	Négatif	Négatif	Négatif	Négatif
SE	Octobre	2022	Saison pluvieuse	PSC	Anopheles gambiae s.l	An. coluzzii	négatif	Négatif	Négatif	Négatif	Négatif	Négatif	Négatif	Négatif	Négatif
SE	Octobre	2022	Saison pluvieuse	PSC	Anopheles gambiae s.l	An. coluzzii	négatif	Négatif	Négatif	Négatif	Négatif	Négatif	Négatif	Positif	Négatif
SE	Octobre	2022	Saison pluvieuse	PSC	Anopheles gambiae s.l	An. coluzzii	négatif	Négatif	Négatif	Négatif	Négatif	Négatif	Négatif	Positif	Négatif
SE	Octobre	2022	Saison pluvieuse	PSC	Anopheles gambiae s.l	An. coluzzii	Plasmodium falciparum	Négatif	Négatif	Négatif	Négatif	Négatif	Négatif	Positif	Négatif
SE	Octobre	2022	Saison pluvieuse	PSC	Anopheles gambiae s.l	An. coluzzii	négatif	Négatif	Négatif	Positif	Négatif	Négatif	Négatif	Négatif	Négatif
SE	Octobre	2022	Saison pluvieuse	PSC	Anopheles gambiae s.l	An. coluzzii	négatif	Négatif	Négatif	Négatif	Négatif	Négatif	Négatif	Négatif	Négatif
SE	Octobre	2022	Saison pluvieuse	PSC	Anopheles gambiae s.l	An. coluzzii	négatif	Négatif	Négatif	Négatif	Négatif	Négatif	Négatif	Négatif	Négatif
SE	Octobre	2022	Saison pluvieuse	PSC	Anopheles gambiae s.l	An. coluzzii	négatif	Négatif	Négatif	Négatif	Négatif	Négatif	Négatif	Négatif	Négatif
SE	Octobre	2022	Saison pluvieuse	PSC	Anopheles gambiae s.l	An. coluzzii	Plasmodium falciparum	Positif	Négatif	Négatif	Négatif	Négatif	Négatif	Positif	Négatif
SE	Octobre	2022	Saison pluvieuse	PSC	Anopheles gambiae s.l	An. arabiensis	négatif	Négatif	Négatif	Négatif	Négatif	Négatif	Négatif	Négatif	Négatif
SE	Octobre	2022	Saison pluvieuse	PSC	Anopheles gambiae s.l	An. coluzzii	négatif	Négatif	Négatif	Négatif	Négatif	Négatif	Négatif	Négatif	Négatif
SE	Octobre	2022	Saison pluvieuse	PSC	Anopheles gambiae s.l	An. coluzzii	négatif	Négatif	Négatif	Négatif	Négatif	Négatif	Négatif	Négatif	Négatif
EG	Novembre	2022	Saison sèche	PSC	Anopheles gambiae s.l	An. coluzzii	négatif	Négatif	Négatif	Négatif	Négatif	Négatif	Négatif	Négatif	Négatif
EG	Novembre	2022	Saison sèche	PSC	Anopheles gambiae s.l	An. arabiensis	Plasmodium falciparum	Négatif	Négatif	Négatif	Positif	Négatif	Négatif	Positif	Négatif
EG	Novembre	2022	Saison sèche	PSC	Anopheles gambiae s.l		négatif	Négatif	Négatif	Négatif	Négatif	Négatif	Négatif	Positif	Négatif
EG	Novembre	2022	Saison sèche	PSC	Anopheles gambiae s.l	An. arabiensis	Plasmodium falciparum	Négatif	Négatif	Négatif	Négatif	Négatif	Négatif	Négatif	Négatif
EG	Novembre	2022	Saison sèche	PSC	Anopheles gambiae s.l		négatif	Négatif	Négatif	Négatif	Négatif	Négatif	Négatif	Négatif	Négatif
EG	Novembre	2022	Saison sèche	PSC	Anopheles gambiae s.l	An. arabiensis	négatif	Négatif	Négatif	Négatif	Négatif	Négatif	Négatif	Négatif	Positif
EG	Novembre	2022	Saison sèche	PSC	Anopheles gambiae s.l	An. coluzzii	négatif	Négatif	Négatif	Négatif	Négatif	Négatif	Négatif	Négatif	Négatif
EG	Novembre	2022	Saison sèche	PSC	Anopheles gambiae s.l	An. coluzzii	négatif	Négatif	Négatif	Négatif	Négatif	Négatif	Négatif	Positif	Négatif
EG	Novembre	2022	Saison sèche	PSC	Anopheles gambiae s.l		négatif	Négatif	Négatif	Négatif	Négatif	Négatif	Négatif	Négatif	Négatif
EG	Novembre	2022	Saison sèche	PSC	Anopheles gambiae s.l		négatif	Négatif	Négatif	Négatif	Négatif	Négatif	Négatif	Négatif	Négatif
EG	Novembre	2022	Saison sèche	PSC	Anopheles gambiae s.l	An. coluzzii	négatif	Négatif	Négatif	Négatif	Négatif	Négatif	Négatif	Négatif	Positif
EF	Novembre	2022	Saison sèche	PSC	Anopheles gambiae s.l		négatif	Négatif	Négatif	Négatif	Négatif	Négatif	Négatif	Négatif	Négatif
EF	Novembre	2022	Saison sèche	PSC	Anopheles gambiae s.l	An. coluzzii	négatif	Négatif	Négatif	Négatif	Négatif	Négatif	Négatif	Négatif	Négatif
EF	Novembre	2022	Saison sèche	PSC	Anopheles gambiae s.l		négatif	Négatif	Négatif	Positif	Négatif	Négatif	Négatif	Positif	Négatif
EF	Novembre	2022	Saison sèche	PSC	Anopheles gambiae s.l	An. coluzzii	négatif	Négatif	Négatif	Négatif	Négatif	Négatif	Négatif	Négatif	Négatif
EF	Novembre	2022	Saison sèche	PSC	Anopheles gambiae s.l		négatif	Négatif	Négatif	Négatif	Négatif	Négatif	Négatif	Négatif	Négatif
EF	Novembre	2022	Saison sèche	PSC	Anopheles gambiae s.l	An. arabiensis	négatif	Négatif	Négatif	Négatif	Négatif	Négatif	Négatif	Négatif	Négatif
EF	Novembre	2022	Saison sèche	PSC	Anopheles gambiae s.l	An. arabiensis	négatif	Négatif	Positif	Négatif	Négatif	Négatif	Négatif	Positif	Négatif
EF	Novembre	2022	Saison sèche	PSC	Anopheles gambiae s.l	An. coluzzii	négatif	Négatif	Négatif	Négatif	Négatif	Négatif	Négatif	Négatif	Négatif
EF	Novembre	2022	Saison sèche	PSC	Anopheles gambiae s.l	An. coluzzii	négatif	Négatif	Négatif	Négatif	Négatif	Positif	Négatif	Négatif	Négatif
EF	Novembre	2022	Saison sèche	PSC	Anopheles gambiae s.l	An. coluzzii	négatif	Positif	Négatif	Négatif	Négatif	Positif	Négatif	Négatif	Négatif
EF	Novembre	2022	Saison sèche	PSC	Anopheles gambiae s.l	An. arabiensis	négatif	Positif	Négatif	Négatif	Négatif	Négatif	Positif	Négatif	Négatif
EF	Novembre	2022	Saison sèche	PSC	Anopheles gambiae s.l	An. arabiensis	négatif	Négatif	Positif	Négatif	Négatif	Négatif	Positif	Négatif	Négatif
EF	Novembre	2022	Saison sèche	PSC	Anopheles gambiae s.l	An. coluzzii	négatif	Négatif	Négatif	Négatif	Négatif	Négatif	Négatif	Négatif	Négatif
EF	Novembre	2022	Saison sèche	PSC	Anopheles gambiae s.l	An. coluzzii	négatif	Négatif	Négatif	Négatif	Positif	Négatif	Négatif	Positif	Négatif
EF	Novembre	2022	Saison sèche	PSC	Anopheles gambiae s.l		négatif	Négatif	Négatif	Négatif	Négatif	Négatif	Négatif	Négatif	Négatif
EF	Novembre	2022	Saison sèche	PSC	Anopheles gambiae s.l		négatif	Négatif	Négatif	Négatif	Négatif	Négatif	Négatif	Négatif	Négatif
EF	Novembre	2022	Saison sèche	PSC	Anopheles gambiae s.l	An. coluzzii	négatif	Négatif	Négatif	Négatif	Positif	Négatif	Négatif	Positif	Négatif
EF	Novembre	2022	Saison sèche	PSC	Anopheles gambiae s.l	An. coluzzii	négatif	Négatif	Négatif	Négatif	Négatif	Négatif	Négatif	Négatif	Négatif
EF	Novembre	2022	Saison sèche	PSC	Anopheles gambiae s.l	An. arabiensis	négatif	Négatif	Négatif	Négatif	Positif	Négatif	Négatif	Négatif	Négatif
EF	Novembre	2022	Saison sèche	PSC	Anopheles gambiae s.l		négatif	Négatif	Négatif	Négatif	Négatif	Négatif	Négatif	Négatif	Négatif
ED	Novembre	2022	Saison sèche	PSC	Anopheles gambiae s.l	An. coluzzii	négatif	Négatif	Négatif	Négatif	Négatif	Négatif	Négatif	Négatif	Négatif
ED	Novembre	2022	Saison sèche	PSC	Anopheles gambiae s.l	An. coluzzii	négatif	Négatif	Négatif	Négatif	Négatif	Négatif	Négatif	Négatif	Négatif
ED	Novembre	2022	Saison sèche	PSC	Anopheles gambiae s.l	An. coluzzii	négatif	Négatif	Négatif	Négatif	Négatif	Négatif	Négatif	Négatif	Négatif
ED	Novembre	2022	Saison sèche	PSC	Anopheles gambiae s.l	An. coluzzii	négatif	Négatif	Négatif	Négatif	Négatif	Négatif	Négatif	Positif	Négatif
ED	Novembre	2022	Saison sèche	PSC	Anopheles gambiae s.l	An. coluzzii	négatif	Négatif	Négatif	Négatif	Positif	Négatif	Négatif	Positif	Négatif
ED	Novembre	2022	Saison sèche	PSC	Anopheles gambiae s.l	An. coluzzii	négatif	Négatif	Négatif	Négatif	Négatif	Négatif	Négatif	Négatif	Négatif
ED	Novembre	2022	Saison sèche	PSC	Anopheles gambiae s.l	An. arabiensis	négatif	Négatif	Négatif	Négatif	Négatif	Négatif	Négatif	Négatif	Négatif
ED	Novembre	2022	Saison sèche	PSC	Anopheles gambiae s.l	An. coluzzii	négatif	Négatif	Négatif	Négatif	Négatif	Négatif	Négatif	Positif	Négatif
ED	Novembre	2022	Saison sèche	PSC	Anopheles gambiae s.l	An. coluzzii	négatif	Négatif	Négatif	Négatif	Négatif	Négatif	Négatif	Positif	Négatif
ED	Novembre	2022	Saison sèche	PSC	Anopheles gambiae s.l	An. coluzzii	négatif	Négatif	Négatif	Négatif	Négatif	Négatif	Négatif	Positif	Négatif
ED	Novembre	2022	Saison sèche	PSC	Anopheles gambiae s.l	An. coluzzii	négatif	Négatif	Négatif	Négatif	Négatif	Négatif	Négatif	Négatif	Négatif
ED	Novembre	2022	Saison sèche	PSC	Anopheles gambiae s.l	An. arabiensis	négatif	Négatif	Négatif	Négatif	Négatif	Négatif	Négatif	Négatif	Négatif
ED	Novembre	2022	Saison sèche	PSC	Anopheles gambiae s.l	An. coluzzii	négatif	Négatif	Négatif	Négatif	Négatif	Négatif	Négatif	Négatif	Négatif
ED	Novembre	2022	Saison sèche	PSC	Anopheles gambiae s.l	An. coluzzii	négatif	Négatif	Négatif	Négatif	Négatif	Négatif	Négatif	Négatif	Négatif
ED	Novembre	2022	Saison sèche	PSC	Anopheles gambiae s.l	An. coluzzii	négatif	Négatif	Négatif	Négatif	Négatif	Négatif	Négatif	Négatif	Positif
ED	Novembre	2022	Saison sèche	PSC	Anopheles gambiae s.l	An. arabiensis	négatif	Négatif	Négatif	Négatif	Négatif	Négatif	Négatif	Positif	Négatif
ED	Novembre	2022	Saison sèche	PSC	Anopheles gambiae s.l	An. arabiensis	négatif	Négatif	Négatif	Négatif	Négatif	Négatif	Négatif	Négatif	Négatif
ED	Novembre	2022	Saison sèche	PSC	Anopheles gambiae s.l	An. arabiensis	négatif	Négatif	Négatif	Négatif	Négatif	Négatif	Négatif	Négatif	Négatif
ED	Novembre	2022	Saison sèche	PSC	Anopheles gambiae s.l	An. coluzzii	négatif	Négatif	Négatif	Négatif	Négatif	Négatif	Négatif	Négatif	Négatif
ED	Novembre	2022	Saison sèche	PSC	Anopheles gambiae s.l	An. coluzzii	négatif	Négatif	Négatif	Négatif	Négatif	Négatif	Négatif	Positif	Négatif
SB	Novembre	2022	Saison sèche	PSC	Anopheles gambiae s.l	An. coluzzii	négatif	Négatif	Négatif	Négatif	Négatif	Négatif	Négatif	Négatif	Négatif
SB	Novembre	2022	Saison sèche	PSC	Anopheles gambiae s.l	An. coluzzii	négatif	Négatif	Négatif	Négatif	Négatif	Négatif	Négatif	Positif	Négatif
SB	Novembre	2022	Saison sèche	PSC	Anopheles gambiae s.l		négatif	Négatif	Négatif	Négatif	Négatif	Négatif	Négatif	Positif	Négatif
SB	Novembre	2022	Saison sèche	PSC	Anopheles gambiae s.l	An. coluzzii	négatif	Négatif	Négatif	Négatif	Négatif	Négatif	Négatif	Négatif	Négatif
SB	Novembre	2022	Saison sèche	PSC	Anopheles gambiae s.l		négatif	Négatif	Négatif	Négatif	Négatif	Négatif	Négatif	Négatif	Négatif
SB	Novembre	2022	Saison sèche	PSC	Anopheles gambiae s.l	An. coluzzii	négatif	Négatif	Négatif	Négatif	Négatif	Négatif	Négatif	Positif	Négatif
SB	Novembre	2022	Saison sèche	PSC	Anopheles gambiae s.l	An. coluzzii	négatif	Négatif	Négatif	Négatif	Négatif	Négatif	Négatif	Positif	Négatif
SB	Novembre	2022	Saison sèche	PSC	Anopheles gambiae s.l		négatif	Négatif	Négatif	Négatif	Négatif	Négatif	Négatif	Négatif	Négatif
SB	Novembre	2022	Saison sèche	PSC	Anopheles gambiae s.l	An. coluzzii	négatif	Négatif	Négatif	Négatif	Positif	Négatif	Négatif	Positif	Négatif
SB	Novembre	2022	Saison sèche	PSC	Anopheles gambiae s.l	An. coluzzii	négatif	Négatif	Positif	Négatif	Négatif	Négatif	Négatif	Positif	Négatif
SB	Novembre	2022	Saison sèche	PSC	Anopheles gambiae s.l	An. coluzzii	négatif	Négatif	Positif	Négatif	Négatif	Négatif	Négatif	Positif	Négatif
SB	Novembre	2022	Saison sèche	PSC	Anopheles gambiae s.l	An. coluzzii	négatif	Négatif	Négatif	Négatif	Positif	Négatif	Négatif	Positif	Négatif
SB	Novembre	2022	Saison sèche	PSC	Anopheles gambiae s.l	An. coluzzii	négatif	Négatif	Négatif	Négatif	Positif	Négatif	Négatif	Positif	Négatif
SB	Novembre	2022	Saison sèche	PSC	Anopheles gambiae s.l	An. coluzzii	négatif	Négatif	Négatif	Négatif	Positif	Négatif	Négatif	Positif	Négatif
SB	Novembre	2022	Saison sèche	PSC	Anopheles gambiae s.l		négatif	Négatif	Négatif	Négatif	Positif	Négatif	Négatif	Positif	Négatif
SB	Novembre	2022	Saison sèche	PSC	Anopheles gambiae s.l	An. coluzzii	négatif	Négatif	Négatif	Négatif	Négatif	Négatif	Négatif	Négatif	Négatif
SB	Novembre	2022	Saison sèche	PSC	Anopheles gambiae s.l	An. coluzzii	négatif	Négatif	Négatif	Négatif	Positif	Négatif	Négatif	Positif	Négatif
SB	Novembre	2022	Saison sèche	PSC	Anopheles gambiae s.l	An. coluzzii	négatif	Négatif	Négatif	Négatif	Négatif	Négatif	Négatif	Positif	Positif
SB	Novembre	2022	Saison sèche	PSC	Anopheles gambiae s.l	An. coluzzii	négatif	Négatif	Négatif	Négatif	Négatif	Négatif	Négatif	Négatif	Négatif
SB	Novembre	2022	Saison sèche	PSC	Anopheles gambiae s.l	An. arabiensis	négatif	Négatif	Négatif	Négatif	Positif	Négatif	Négatif	Positif	Négatif
SE	Novembre	2022	Saison sèche	PSC	Anopheles gambiae s.l	An. coluzzii	négatif	Négatif	Négatif	Négatif	Positif	Négatif	Négatif	Positif	Négatif
SE	Novembre	2022	Saison sèche	PSC	Anopheles gambiae s.l	An. coluzzii	négatif	Négatif	Négatif	Négatif	Négatif	Négatif	Négatif	Négatif	Négatif
SE	Novembre	2022	Saison sèche	PSC	Anopheles gambiae s.l	An. coluzzii	négatif	Négatif	Positif	Négatif	Positif	Négatif	Négatif	Positif	Négatif
SE	Novembre	2022	Saison sèche	PSC	Anopheles gambiae s.l	An. coluzzii	négatif	Négatif	Négatif	Négatif	Négatif	Négatif	Négatif	Négatif	Négatif
SE	Novembre	2022	Saison sèche	PSC	Anopheles gambiae s.l	An. coluzzii	négatif	Négatif	Négatif	Négatif	Négatif	Négatif	Négatif	Positif	Négatif
SE	Novembre	2022	Saison sèche	PSC	Anopheles gambiae s.l	An. coluzzii	négatif	Négatif	Positif	Négatif	Positif	Négatif	Négatif	Positif	Négatif
SE	Novembre	2022	Saison sèche	PSC	Anopheles gambiae s.l	An. coluzzii	négatif	Négatif	Positif	Négatif	Positif	Négatif	Négatif	Positif	Négatif
SE	Novembre	2022	Saison sèche	PSC	Anopheles gambiae s.l	An. coluzzii	négatif	Négatif	Positif	Négatif	Négatif	Négatif	Négatif	Positif	Négatif
SE	Novembre	2022	Saison sèche	PSC	Anopheles gambiae s.l	An. coluzzii	négatif	Négatif	Négatif	Négatif	Négatif	Négatif	Négatif	Négatif	Négatif
SE	Novembre	2022	Saison sèche	PSC	Anopheles gambiae s.l	An. coluzzii	négatif	Négatif	Négatif	Négatif	Négatif	Négatif	Négatif	Négatif	Négatif
SE	Novembre	2022	Saison sèche	PSC	Anopheles gambiae s.l	An. coluzzii	négatif	Négatif	Négatif	Négatif	Positif	Négatif	Négatif	Positif	Négatif
SE	Novembre	2022	Saison sèche	PSC	Anopheles gambiae s.l	An. coluzzii	négatif	Négatif	Négatif	Négatif	Positif	Négatif	Négatif	Positif	Négatif
SE	Novembre	2022	Saison sèche	PSC	Anopheles gambiae s.l	An. coluzzii	négatif	Négatif	Négatif	Négatif	Positif	Négatif	Négatif	Négatif	Négatif
SE	Novembre	2022	Saison sèche	PSC	Anopheles gambiae s.l	An. coluzzii	négatif	Négatif	Négatif	Négatif	Positif	Négatif	Négatif	Positif	Négatif
SE	Novembre	2022	Saison sèche	PSC	Anopheles gambiae s.l	An. coluzzii	négatif	Négatif	Négatif	Négatif	Positif	Négatif	Négatif	Positif	Négatif
SE	Novembre	2022	Saison sèche	PSC	Anopheles gambiae s.l	An. coluzzii	négatif	Négatif	Positif	Négatif	Positif	Négatif	Négatif	Positif	Négatif
SE	Novembre	2022	Saison sèche	PSC	Anopheles gambiae s.l	An. coluzzii	négatif	Négatif	Positif	Négatif	Négatif	Négatif	Négatif	Positif	Négatif
SE	Novembre	2022	Saison sèche	PSC	Anopheles gambiae s.l	An. coluzzii	négatif	Négatif	Négatif	Négatif	Positif	Négatif	Négatif	Positif	Négatif
SE	Novembre	2022	Saison sèche	PSC	Anopheles gambiae s.l	An. coluzzii	négatif	Négatif	Négatif	Négatif	Positif	Négatif	Négatif	Positif	Négatif
SE	Novembre	2022	Saison sèche	PSC	Anopheles gambiae s.l		négatif	Négatif	Négatif	Négatif	Négatif	Négatif	Négatif	Négatif	Négatif
EG	Décembre	2022	Saison sèche	PSC	Anopheles gambiae s.l	An. coluzzii	négatif	Négatif	Négatif	Négatif	Positif	Négatif	Négatif	Négatif	Négatif
EG	Décembre	2022	Saison sèche	PSC	Anopheles gambiae s.l	An. coluzzii	négatif	Négatif	Négatif	Négatif	Négatif	Négatif	Négatif	Négatif	Négatif
EG	Décembre	2022	Saison sèche	PSC	Anopheles gambiae s.l	An. coluzzii	négatif	Négatif	Négatif	Négatif	Positif	Négatif	Négatif	Positif	Négatif
EG	Décembre	2022	Saison sèche	PSC	Anopheles gambiae s.l	An. coluzzii	négatif	Négatif	Négatif	Négatif	Négatif	Négatif	Négatif	Positif	Négatif
EG	Décembre	2022	Saison sèche	PSC	Anopheles gambiae s.l	An. coluzzii	négatif	Négatif	Négatif	Négatif	Négatif	Négatif	Négatif	Négatif	Négatif
EG	Décembre	2022	Saison sèche	PSC	Anopheles gambiae s.l		négatif	Négatif	Négatif	Négatif	Négatif	Négatif	Négatif	Positif	Négatif
EG	Décembre	2022	Saison sèche	PSC	Anopheles gambiae s.l	An. coluzzii	Plasmodium falciparum	Négatif	Négatif	Négatif	Négatif	Négatif	Négatif	Positif	Négatif
EG	Décembre	2022	Saison sèche	PSC	Anopheles gambiae s.l	An. coluzzii	négatif	Négatif	Positif	Négatif	Positif	Négatif	Négatif	Positif	Négatif
EG	Décembre	2022	Saison sèche	PSC	Anopheles gambiae s.l		négatif	Négatif	Négatif	Négatif	Négatif	Négatif	Négatif	Négatif	Négatif
EG	Décembre	2022	Saison sèche	PSC	Anopheles gambiae s.l	An. arabiensis	négatif	Négatif	Négatif	Négatif	Négatif	Négatif	Négatif	Négatif	Négatif
EG	Décembre	2022	Saison sèche	PSC	Anopheles gambiae s.l		négatif	Négatif	Négatif	Négatif	Négatif	Négatif	Négatif	Négatif	Négatif
EG	Décembre	2022	Saison sèche	PSC	Anopheles gambiae s.l	An. arabiensis	négatif	Négatif	Négatif	Négatif	Négatif	Négatif	Négatif	Positif	Négatif
EG	Décembre	2022	Saison sèche	PSC	Anopheles gambiae s.l		négatif	Négatif	Négatif	Négatif	Négatif	Négatif	Négatif	Positif	Négatif
EG	Décembre	2022	Saison sèche	PSC	Anopheles gambiae s.l	An. coluzzii	négatif	Négatif	Négatif	Négatif	Négatif	Négatif	Négatif	Négatif	Négatif
EG	Décembre	2022	Saison sèche	PSC	Anopheles gambiae s.l		négatif	Négatif	Négatif	Négatif	Négatif	Négatif	Négatif	Négatif	Négatif
EG	Décembre	2022	Saison sèche	PSC	Anopheles gambiae s.l		négatif	Négatif	Négatif	Négatif	Négatif	Négatif	Négatif	Négatif	Négatif
EG	Décembre	2022	Saison sèche	PSC	Anopheles gambiae s.l	An. arabiensis	négatif	Négatif	Négatif	Négatif	Négatif	Négatif	Négatif	Positif	Négatif
EG	Décembre	2022	Saison sèche	PSC	Anopheles gambiae s.l	An. arabiensis	négatif	Négatif	Négatif	Négatif	Négatif	Négatif	Négatif	Négatif	Négatif
EG	Décembre	2022	Saison sèche	PSC	Anopheles gambiae s.l	An. arabiensis	négatif	Négatif	Négatif	Négatif	Négatif	Négatif	Négatif	Négatif	Négatif
EG	Décembre	2022	Saison sèche	PSC	Anopheles gambiae s.l	An. arabiensis	négatif	Négatif	Négatif	Négatif	Négatif	Négatif	Négatif	Négatif	Négatif
EF	Décembre	2022	Saison sèche	PSC	Anopheles gambiae s.l		négatif	Négatif	Négatif	Négatif	Négatif	Négatif	Négatif	Négatif	Négatif
EF	Décembre	2022	Saison sèche	PSC	Anopheles gambiae s.l		négatif	Négatif	Négatif	Négatif	Négatif	Négatif	Négatif	Négatif	Négatif
EF	Décembre	2022	Saison sèche	PSC	Anopheles gambiae s.l		négatif	Négatif	Négatif	Négatif	Négatif	Négatif	Négatif	Négatif	Négatif
EF	Décembre	2022	Saison sèche	PSC	Anopheles gambiae s.l	An. coluzzii	négatif	Négatif	Négatif	Négatif	Négatif	Négatif	Négatif	Négatif	Négatif
EF	Décembre	2022	Saison sèche	PSC	Anopheles gambiae s.l		négatif	Négatif	Négatif	Négatif	Négatif	Négatif	Négatif	Négatif	Négatif
EF	Décembre	2022	Saison sèche	PSC	Anopheles gambiae s.l		négatif	Négatif	Négatif	Négatif	Négatif	Négatif	Négatif	Négatif	Négatif
EF	Décembre	2022	Saison sèche	PSC	Anopheles gambiae s.l		négatif	Négatif	Négatif	Négatif	Négatif	Négatif	Négatif	Négatif	Négatif
EF	Décembre	2022	Saison sèche	PSC	Anopheles gambiae s.l	An. coluzzii	Plasmodium falciparum	Négatif	Positif	Négatif	Positif	Négatif	Négatif	Négatif	Négatif
EF	Décembre	2022	Saison sèche	PSC	Anopheles gambiae s.l	An. coluzzii	négatif	Négatif	Négatif	Négatif	Négatif	Négatif	Négatif	Négatif	Négatif
EF	Décembre	2022	Saison sèche	PSC	Anopheles gambiae s.l	An. coluzzii	négatif	Négatif	Négatif	Négatif	Négatif	Négatif	Négatif	Négatif	Négatif
ED	Décembre	2022	Saison sèche	PSC	Anopheles gambiae s.l	An. coluzzii	négatif	Négatif	Négatif	Négatif	Positif	Négatif	Négatif	Positif	Négatif
ED	Décembre	2022	Saison sèche	PSC	Anopheles gambiae s.l	An. coluzzii	négatif	Négatif	Négatif	Négatif	Négatif	Négatif	Négatif	Négatif	Positif
ED	Décembre	2022	Saison sèche	PSC	Anopheles gambiae s.l	An. coluzzii	négatif	Négatif	Négatif	Négatif	Négatif	Négatif	Négatif	Négatif	Négatif
ED	Décembre	2022	Saison sèche	PSC	Anopheles gambiae s.l		négatif	Négatif	Négatif	Négatif	Négatif	Négatif	Négatif	Positif	Négatif
ED	Décembre	2022	Saison sèche	PSC	Anopheles gambiae s.l	An. coluzzii	négatif	Négatif	Négatif	Négatif	Négatif	Négatif	Négatif	Positif	Négatif
ED	Décembre	2022	Saison sèche	PSC	Anopheles gambiae s.l	An. arabiensis	négatif	Négatif	Négatif	Négatif	Négatif	Négatif	Négatif	Négatif	Négatif
ED	Décembre	2022	Saison sèche	PSC	Anopheles gambiae s.l	An. coluzzii	négatif	Négatif	Négatif	Négatif	Négatif	Négatif	Négatif	Positif	Négatif
ED	Décembre	2022	Saison sèche	PSC	Anopheles gambiae s.l	An. arabiensis	négatif	Négatif	Négatif	Négatif	Négatif	Négatif	Négatif	Positif	Négatif
ED	Décembre	2022	Saison sèche	PSC	Anopheles gambiae s.l		négatif	Négatif	Négatif	Négatif	Négatif	Négatif	Négatif	Négatif	Négatif
ED	Décembre	2022	Saison sèche	PSC	Anopheles gambiae s.l	An. coluzzii	négatif	Négatif	Négatif	Négatif	Positif	Négatif	Négatif	Positif	Négatif
ED	Décembre	2022	Saison sèche	PSC	Anopheles gambiae s.l	An. arabiensis	négatif	Négatif	Négatif	Négatif	Négatif	Négatif	Négatif	Négatif	Négatif
ED	Décembre	2022	Saison sèche	PSC	Anopheles gambiae s.l	An. coluzzii	négatif	Négatif	Négatif	Négatif	Positif	Négatif	Négatif	Négatif	Négatif
ED	Décembre	2022	Saison sèche	PSC	Anopheles gambiae s.l	An. coluzzii	négatif	Négatif	Négatif	Négatif	Positif	Négatif	Négatif	Positif	Négatif
ED	Décembre	2022	Saison sèche	PSC	Anopheles gambiae s.l	An. coluzzii	négatif	Négatif	Négatif	Négatif	Négatif	Négatif	Négatif	Négatif	Négatif
ED	Décembre	2022	Saison sèche	PSC	Anopheles gambiae s.l		négatif	Négatif	Négatif	Négatif	Négatif	Négatif	Négatif	Négatif	Négatif
ED	Décembre	2022	Saison sèche	PSC	Anopheles gambiae s.l		négatif	Négatif	Négatif	Négatif	Positif	Négatif	Négatif	Positif	Négatif
ED	Décembre	2022	Saison sèche	PSC	Anopheles gambiae s.l		négatif	Négatif	Positif	Négatif	Positif	Négatif	Négatif	Positif	Négatif
ED	Décembre	2022	Saison sèche	PSC	Anopheles gambiae s.l		négatif	Négatif	Négatif	Négatif	Négatif	Négatif	Négatif	Négatif	Négatif
ED	Décembre	2022	Saison sèche	PSC	Anopheles gambiae s.l		négatif	Négatif	Négatif	Négatif	Négatif	Négatif	Négatif	Négatif	Négatif
ED	Décembre	2022	Saison sèche	PSC	Anopheles gambiae s.l	An. coluzzii	négatif	Négatif	Positif	Négatif	Positif	Négatif	Négatif	Positif	Négatif
SB	Décembre	2022	Saison sèche	PSC	Anopheles gambiae s.l	An. coluzzii	négatif	Positif	Négatif	Négatif	Négatif	Négatif	Négatif	Positif	Négatif
SB	Décembre	2022	Saison sèche	PSC	Anopheles gambiae s.l	An. coluzzii	négatif	Négatif	Positif	Négatif	Négatif	Négatif	Négatif	Négatif	Positif
SB	Décembre	2022	Saison sèche	PSC	Anopheles gambiae s.l	An. coluzzii	négatif	Négatif	Négatif	Négatif	Négatif	Négatif	Négatif	Négatif	Négatif
SB	Décembre	2022	Saison sèche	PSC	Anopheles gambiae s.l	An. coluzzii	négatif	Négatif	Négatif	Négatif	Négatif	Négatif	Négatif	Négatif	Négatif
SB	Décembre	2022	Saison sèche	PSC	Anopheles gambiae s.l		négatif	Négatif	Négatif	Négatif	Négatif	Négatif	Négatif	Négatif	Positif
SB	Décembre	2022	Saison sèche	PSC	Anopheles gambiae s.l	An. coluzzii	négatif	Négatif	Négatif	Négatif	Négatif	Négatif	Négatif	Négatif	Négatif
SB	Décembre	2022	Saison sèche	PSC	Anopheles gambiae s.l	An. coluzzii	négatif	Négatif	Négatif	Négatif	Positif	Négatif	Négatif	Positif	Négatif
SB	Décembre	2022	Saison sèche	PSC	Anopheles gambiae s.l	An. coluzzii	négatif	Négatif	Négatif	Négatif	Négatif	Négatif	Négatif	Positif	Négatif
SB	Décembre	2022	Saison sèche	PSC	Anopheles gambiae s.l	An. coluzzii	négatif	Négatif	Négatif	Négatif	Négatif	Négatif	Négatif	Positif	Négatif
SB	Décembre	2022	Saison sèche	PSC	Anopheles gambiae s.l	An. coluzzii	négatif	Négatif	Négatif	Négatif	Négatif	Négatif	Négatif	Négatif	Négatif
SB	Décembre	2022	Saison sèche	PSC	Anopheles gambiae s.l		négatif	Négatif	Négatif	Négatif	Négatif	Négatif	Négatif	Positif	Négatif
SB	Décembre	2022	Saison sèche	PSC	Anopheles gambiae s.l	An. coluzzii	négatif	Négatif	Négatif	Négatif	Positif	Négatif	Négatif	Positif	Négatif
SB	Décembre	2022	Saison sèche	PSC	Anopheles gambiae s.l	An. coluzzii	négatif	Négatif	Négatif	Négatif	Négatif	Négatif	Négatif	Négatif	Négatif
SB	Décembre	2022	Saison sèche	PSC	Anopheles gambiae s.l	An. arabiensis	négatif	Négatif	Négatif	Négatif	Négatif	Négatif	Négatif	Négatif	Négatif
SB	Décembre	2022	Saison sèche	PSC	Anopheles gambiae s.l	An. coluzzii	Plasmodium falciparum	Négatif	Négatif	Négatif	Positif	Négatif	Négatif	Positif	Négatif
SB	Décembre	2022	Saison sèche	PSC	Anopheles gambiae s.l	An. coluzzii	négatif	Négatif	Négatif	Négatif	Positif	Négatif	Négatif	Positif	Négatif
SB	Décembre	2022	Saison sèche	PSC	Anopheles gambiae s.l	An. coluzzii	Plasmodium falciparum	Négatif	Négatif	Négatif	Positif	Négatif	Négatif	Positif	Négatif
SB	Décembre	2022	Saison sèche	PSC	Anopheles gambiae s.l	An. coluzzii	négatif	Négatif	Positif	Négatif	Positif	Négatif	Négatif	Positif	Négatif
SB	Décembre	2022	Saison sèche	PSC	Anopheles gambiae s.l	An. coluzzii	négatif	Négatif	Négatif	Négatif	Négatif	Négatif	Négatif	Négatif	Négatif
SB	Décembre	2022	Saison sèche	PSC	Anopheles gambiae s.l	An. coluzzii	négatif	Négatif	Négatif	Négatif	Négatif	Négatif	Négatif	Négatif	Positif
SE	Décembre	2022	Saison sèche	PSC	Anopheles gambiae s.l	An. coluzzii	négatif	Négatif	Négatif	Négatif	Négatif	Négatif	Négatif	Négatif	Négatif
SE	Décembre	2022	Saison sèche	PSC	Anopheles gambiae s.l	An. coluzzii	négatif	Négatif	Positif	Négatif	Positif	Négatif	Négatif	Positif	Négatif
SE	Décembre	2022	Saison sèche	PSC	Anopheles gambiae s.l	An. coluzzii	négatif	Négatif	Négatif	Négatif	Positif	Négatif	Négatif	Positif	Négatif
SE	Décembre	2022	Saison sèche	PSC	Anopheles gambiae s.l	An. coluzzii	négatif	Négatif	Négatif	Négatif	Positif	Négatif	Négatif	Positif	Négatif
SE	Décembre	2022	Saison sèche	PSC	Anopheles gambiae s.l	An. coluzzii	négatif	Négatif	Négatif	Négatif	Négatif	Négatif	Négatif	Négatif	Négatif
SE	Décembre	2022	Saison sèche	PSC	Anopheles gambiae s.l	An. coluzzii	négatif	Négatif	Négatif	Négatif	Négatif	Négatif	Négatif	Négatif	Négatif
SE	Décembre	2022	Saison sèche	PSC	Anopheles gambiae s.l	An. coluzzii	négatif	Négatif	Négatif	Négatif	Négatif	Négatif	Négatif	Positif	Négatif
SE	Décembre	2022	Saison sèche	PSC	Anopheles gambiae s.l	An. coluzzii	négatif	Négatif	Négatif	Négatif	Négatif	Négatif	Négatif	Négatif	Négatif
SE	Décembre	2022	Saison sèche	PSC	Anopheles gambiae s.l	An. coluzzii	négatif	Négatif	Négatif	Négatif	Positif	Négatif	Négatif	Positif	Négatif
SE	Décembre	2022	Saison sèche	PSC	Anopheles gambiae s.l		négatif	Négatif	Négatif	Négatif	Positif	Négatif	Négatif	Positif	Positif
SE	Décembre	2022	Saison sèche	PSC	Anopheles gambiae s.l		négatif	Négatif	Négatif	Négatif	Négatif	Négatif	Négatif	Positif	Négatif
SE	Décembre	2022	Saison sèche	PSC	Anopheles gambiae s.l	An. coluzzii	négatif	Négatif	Négatif	Négatif	Négatif	Négatif	Négatif	Négatif	Négatif
SE	Décembre	2022	Saison sèche	PSC	Anopheles gambiae s.l	An. coluzzii	négatif	Négatif	Positif	Négatif	Négatif	Négatif	Négatif	Positif	Négatif
SE	Décembre	2022	Saison sèche	PSC	Anopheles gambiae s.l	An. arabiensis	négatif	Négatif	Négatif	Négatif	Négatif	Négatif	Négatif	Négatif	Négatif
SE	Décembre	2022	Saison sèche	PSC	Anopheles gambiae s.l	An. coluzzii	négatif	Négatif	Positif	Négatif	Positif	Négatif	Négatif	Négatif	Négatif
SE	Décembre	2022	Saison sèche	PSC	Anopheles gambiae s.l	An. coluzzii	négatif	Négatif	Négatif	Négatif	Négatif	Négatif	Négatif	Positif	Négatif
SE	Décembre	2022	Saison sèche	PSC	Anopheles gambiae s.l	An. coluzzii	négatif	Négatif	Négatif	Négatif	Négatif	Négatif	Négatif	Négatif	Négatif
SE	Décembre	2022	Saison sèche	PSC	Anopheles gambiae s.l	An. coluzzii	négatif	Négatif	Négatif	Négatif	Négatif	Négatif	Négatif	Positif	Négatif
SE	Décembre	2022	Saison sèche	PSC	Anopheles gambiae s.l	An. coluzzii	négatif	Négatif	Négatif	Négatif	Négatif	Négatif	Négatif	Positif	Négatif
SE	Décembre	2022	Saison sèche	PSC	Anopheles gambiae s.l	An. arabiensis	négatif	Négatif	Négatif	Négatif	Positif	Négatif	Négatif	Positif	Négatif
EF	Janvier	2022	Saison sèche	PSC	Anopheles gambiae s.l	An. coluzzii	négatif	Négatif	Négatif	Négatif	Négatif	Négatif	Négatif	Négatif	Positif
EF	Janvier	2022	Saison sèche	PSC	Anopheles gambiae s.l		négatif	Négatif	Négatif	Négatif	Positif	Négatif	Négatif	Négatif	Négatif
EF	Janvier	2022	Saison sèche	PSC	Anopheles gambiae s.l	An. coluzzii	négatif	Négatif	Négatif	Négatif	Négatif	Négatif	Négatif	Négatif	Négatif
EF	Janvier	2022	Saison sèche	PSC	Anopheles gambiae s.l	An. coluzzii	négatif	Négatif	Négatif	Négatif	Négatif	Négatif	Négatif	Positif	Négatif
EF	Janvier	2022	Saison sèche	PSC	Anopheles gambiae s.l	An. coluzzii	négatif	Négatif	Négatif	Négatif	Négatif	Négatif	Négatif	Négatif	Négatif
EF	Janvier	2022	Saison sèche	PSC	Anopheles gambiae s.l		négatif	Négatif	Négatif	Négatif	Négatif	Négatif	Négatif	Négatif	Négatif
EF	Janvier	2022	Saison sèche	PSC	Anopheles gambiae s.l		négatif	Négatif	Négatif	Négatif	Négatif	Négatif	Négatif	Négatif	Négatif
EF	Janvier	2022	Saison sèche	PSC	Anopheles gambiae s.l	An. coluzzii	négatif	Négatif	Négatif	Négatif	Négatif	Négatif	Négatif	Négatif	Négatif
ED	Janvier	2022	Saison sèche	PSC	Anopheles gambiae s.l	An. arabiensis	négatif	Négatif	Négatif	Négatif	Négatif	Négatif	Négatif	Négatif	Négatif
ED	Janvier	2022	Saison sèche	PSC	Anopheles gambiae s.l		négatif	Négatif	Négatif	Négatif	Négatif	Négatif	Négatif	Négatif	Négatif
ED	Janvier	2022	Saison sèche	PSC	Anopheles gambiae s.l	An. coluzzii	négatif	Négatif	Négatif	Négatif	Négatif	Négatif	Négatif	Positif	Négatif
ED	Janvier	2022	Saison sèche	PSC	Anopheles gambiae s.l	An. coluzzii	négatif	Négatif	Négatif	Négatif	Négatif	Négatif	Négatif	Négatif	Négatif
ED	Janvier	2022	Saison sèche	PSC	Anopheles gambiae s.l		négatif	Négatif	Négatif	Négatif	Négatif	Négatif	Négatif	Négatif	Négatif
SB	Janvier	2022	Saison sèche	PSC	Anopheles gambiae s.l	An. coluzzii	négatif	Négatif	Négatif	Négatif	Positif	Négatif	Négatif	Positif	Négatif
SB	Janvier	2022	Saison sèche	PSC	Anopheles gambiae s.l	An. coluzzii	négatif	Négatif	Négatif	Négatif	Négatif	Négatif	Négatif	Négatif	Négatif
SB	Janvier	2022	Saison sèche	PSC	Anopheles gambiae s.l	An. coluzzii	négatif	Négatif	Négatif	Négatif	Négatif	Négatif	Négatif	Négatif	Négatif
SE	Janvier	2022	Saison sèche	PSC	Anopheles gambiae s.l	An. coluzzii	négatif	Négatif	Négatif	Négatif	Négatif	Négatif	Négatif	Positif	Négatif
SE	Janvier	2022	Saison sèche	PSC	Anopheles gambiae s.l		Plasmodium falciparum	Négatif	Négatif	Négatif	Négatif	Négatif	Négatif	Négatif	Négatif
SE	Janvier	2022	Saison sèche	PSC	Anopheles gambiae s.l		Plasmodium falciparum	Négatif	Négatif	Négatif	Négatif	Négatif	Négatif	Négatif	Négatif
SE	Janvier	2022	Saison sèche	PSC	Anopheles gambiae s.l	An. coluzzii	négatif	Négatif	Négatif	Négatif	Négatif	Négatif	Négatif	Négatif	Négatif
SE	Janvier	2022	Saison sèche	PSC	Anopheles gambiae s.l	An. coluzzii	négatif	Négatif	Négatif	Négatif	Négatif	Négatif	Négatif	Négatif	Négatif
SE	Janvier	2022	Saison sèche	PSC	Anopheles gambiae s.l	An. coluzzii	négatif	Négatif	Négatif	Négatif	Négatif	Négatif	Négatif	Positif	Négatif
SE	Janvier	2022	Saison sèche	PSC	Anopheles gambiae s.l	An. coluzzii	négatif	Négatif	Négatif	Négatif	Positif	Négatif	Négatif	Positif	Négatif
SE	Janvier	2022	Saison sèche	PSC	Anopheles gambiae s.l	An. coluzzii	négatif	Négatif	Négatif	Négatif	Négatif	Négatif	Négatif	Positif	Négatif
SE	Janvier	2022	Saison sèche	PSC	Anopheles gambiae s.l	An. coluzzii	négatif	Négatif	Négatif	Négatif	Négatif	Négatif	Négatif	Positif	Négatif
SE	Janvier	2022	Saison sèche	PSC	Anopheles gambiae s.l	An. coluzzii	négatif	Négatif	Négatif	Négatif	Négatif	Négatif	Négatif	Négatif	Négatif
SE	Janvier	2022	Saison sèche	PSC	Anopheles gambiae s.l	An. coluzzii	négatif	Négatif	Négatif	Négatif	Négatif	Négatif	Négatif	Négatif	Négatif
SE	Janvier	2022	Saison sèche	PSC	Anopheles gambiae s.l		négatif	Négatif	Négatif	Négatif	Négatif	Négatif	Négatif	Négatif	Négatif
SE	Janvier	2022	Saison sèche	PSC	Anopheles gambiae s.l	An. coluzzii	négatif	Négatif	Négatif	Négatif	Négatif	Négatif	Négatif	Négatif	Négatif
SE	Janvier	2022	Saison sèche	PSC	Anopheles gambiae s.l	An. coluzzii	négatif	Négatif	Négatif	Négatif	Négatif	Négatif	Négatif	Positif	Négatif
SE	Janvier	2022	Saison sèche	PSC	Anopheles gambiae s.l	An. coluzzii	négatif	Négatif	Négatif	Négatif	Négatif	Négatif	Négatif	Négatif	Négatif
SE	Janvier	2022	Saison sèche	PSC	Anopheles gambiae s.l	An. coluzzii	négatif	Positif	Négatif	Négatif	Négatif	Négatif	Négatif	Positif	Négatif
SE	Janvier	2022	Saison sèche	PSC	Anopheles gambiae s.l		négatif	Négatif	Négatif	Négatif	Négatif	Négatif	Négatif	Négatif	Négatif
SE	Janvier	2022	Saison sèche	PSC	Anopheles gambiae s.l		négatif	Négatif	Négatif	Négatif	Négatif	Négatif	Négatif	Négatif	Négatif
SE	Janvier	2022	Saison sèche	PSC	Anopheles gambiae s.l	An. coluzzii	négatif	Négatif	Négatif	Négatif	Négatif	Négatif	Négatif	Négatif	Négatif
SE	Janvier	2022	Saison sèche	PSC	Anopheles gambiae s.l	An. coluzzii	négatif	Négatif	Négatif	Négatif	Négatif	Négatif	Négatif	Négatif	Positif
EG	Février	2022	Saison sèche	PSC	Anopheles gambiae s.l		négatif	Négatif	Négatif	Négatif	Négatif	Négatif	Négatif	Positif	Négatif
EG	Février	2022	Saison sèche	PSC	Anopheles gambiae s.l	An. arabiensis	négatif	Négatif	Négatif	Négatif	Négatif	Négatif	Négatif	Négatif	Positif
EG	Février	2022	Saison sèche	PSC	Anopheles gambiae s.l	An. coluzzii	négatif	Négatif	Négatif	Négatif	Négatif	Négatif	Négatif	Négatif	Négatif
EG	Février	2022	Saison sèche	PSC	Anopheles gambiae s.l	An. coluzzii	négatif	Négatif	Positif	Négatif	Négatif	Négatif	Négatif	Positif	Négatif
EG	Février	2022	Saison sèche	PSC	Anopheles gambiae s.l	An. coluzzii	négatif	Négatif	Négatif	Négatif	Négatif	Négatif	Négatif	Négatif	Négatif
EG	Février	2022	Saison sèche	PSC	Anopheles gambiae s.l	An. arabiensis	négatif	Négatif	Négatif	Négatif	Négatif	Négatif	Négatif	Négatif	Négatif
EG	Février	2022	Saison sèche	PSC	Anopheles gambiae s.l	An. coluzzii	négatif	Négatif	Négatif	Négatif	Négatif	Négatif	Négatif	Négatif	Négatif
EG	Février	2022	Saison sèche	PSC	Anopheles gambiae s.l	An. coluzzii	négatif	Négatif	Négatif	Négatif	Négatif	Négatif	Négatif	Négatif	Négatif
EG	Février	2022	Saison sèche	PSC	Anopheles gambiae s.l	An. coluzzii	négatif	Négatif	Négatif	Négatif	Négatif	Négatif	Négatif	Négatif	Positif
EG	Février	2022	Saison sèche	PSC	Anopheles gambiae s.l	An. arabiensis	négatif	Négatif	Négatif	Négatif	Négatif	Négatif	Négatif	Négatif	Négatif
EG	Février	2022	Saison sèche	PSC	Anopheles gambiae s.l		Plasmodium falciparum	Négatif	Négatif	Négatif	Négatif	Négatif	Négatif	Négatif	Négatif
ED	Février	2022	Saison sèche	PSC	Anopheles gambiae s.l	An. coluzzii	négatif	Négatif	Négatif	Négatif	Négatif	Négatif	Négatif	Positif	Négatif
ED	Février	2022	Saison sèche	PSC	Anopheles gambiae s.l		Plasmodium falciparum	Négatif	Négatif	Négatif	Négatif	Négatif	Négatif	Négatif	Négatif
ED	Février	2022	Saison sèche	PSC	Anopheles gambiae s.l	An. coluzzii	négatif	Négatif	Négatif	Négatif	Négatif	Négatif	Négatif	Positif	Négatif
ED	Février	2022	Saison sèche	PSC	Anopheles gambiae s.l	An. coluzzii	Plasmodium falciparum	Négatif	Négatif	Négatif	Négatif	Négatif	Négatif	Positif	Négatif
ED	Février	2022	Saison sèche	PSC	Anopheles gambiae s.l	An. coluzzii	négatif	Négatif	Négatif	Négatif	Négatif	Négatif	Négatif	Positif	Négatif
ED	Février	2022	Saison sèche	PSC	Anopheles gambiae s.l	An. coluzzii	négatif	Négatif	Négatif	Négatif	Négatif	Négatif	Négatif	Positif	Négatif
ED	Février	2022	Saison sèche	PSC	Anopheles gambiae s.l	An. coluzzii	négatif	Négatif	Négatif	Négatif	Négatif	Négatif	Négatif	Positif	Positif
ED	Février	2022	Saison sèche	PSC	Anopheles gambiae s.l	An. coluzzii	négatif	Négatif	Négatif	Négatif	Négatif	Négatif	Négatif	Négatif	Négatif
ED	Février	2022	Saison sèche	PSC	Anopheles gambiae s.l	An. coluzzii	négatif	Négatif	Négatif	Négatif	Négatif	Négatif	Négatif	Négatif	Négatif
ED	Février	2022	Saison sèche	PSC	Anopheles gambiae s.l	An. coluzzii	négatif	Négatif	Positif	Négatif	Positif	Négatif	Négatif	Positif	Négatif
ED	Février	2022	Saison sèche	PSC	Anopheles gambiae s.l	An. coluzzii	négatif	Négatif	Négatif	Négatif	Négatif	Négatif	Négatif	Positif	Négatif
ED	Février	2022	Saison sèche	PSC	Anopheles gambiae s.l	An. coluzzii	négatif	Négatif	Négatif	Négatif	Négatif	Négatif	Négatif	Positif	Négatif
ED	Février	2022	Saison sèche	PSC	Anopheles gambiae s.l	An. coluzzii	Plasmodium falciparum	Négatif	Négatif	Négatif	Négatif	Négatif	Négatif	Négatif	Négatif
ED	Février	2022	Saison sèche	PSC	Anopheles gambiae s.l	An. coluzzii	négatif	Négatif	Négatif	Négatif	Négatif	Négatif	Négatif	Négatif	Négatif
ED	Février	2022	Saison sèche	PSC	Anopheles gambiae s.l	An. coluzzii	Plasmodium falciparum	Négatif	Négatif	Négatif	Négatif	Négatif	Négatif	Négatif	Négatif
ED	Février	2022	Saison sèche	PSC	Anopheles gambiae s.l	An. coluzzii	Plasmodium falciparum	Négatif	Négatif	Négatif	Négatif	Négatif	Négatif	Positif	Négatif
ED	Février	2022	Saison sèche	PSC	Anopheles gambiae s.l	An. coluzzii	négatif	Négatif	Négatif	Négatif	Négatif	Négatif	Négatif	Négatif	Négatif
ED	Février	2022	Saison sèche	PSC	Anopheles gambiae s.l	An. coluzzii	négatif	Négatif	Négatif	Négatif	Négatif	Négatif	Négatif	Positif	Négatif
ED	Février	2022	Saison sèche	PSC	Anopheles gambiae s.l	An. coluzzii	négatif	Négatif	Négatif	Négatif	Négatif	Négatif	Négatif	Positif	Négatif
ED	Février	2022	Saison sèche	PSC	Anopheles gambiae s.l	An. coluzzii	négatif	Négatif	Négatif	Négatif	Négatif	Négatif	Négatif	Positif	Négatif
SB	Février	2022	Saison sèche	PSC	Anopheles gambiae s.l	An. coluzzii	négatif	Négatif	Négatif	Négatif	Négatif	Négatif	Négatif	Négatif	Négatif
SE	Février	2022	Saison sèche	PSC	Anopheles gambiae s.l	An. coluzzii	négatif	Négatif	Négatif	Négatif	Négatif	Négatif	Négatif	Négatif	Négatif
SE	Février	2022	Saison sèche	PSC	Anopheles gambiae s.l	An. coluzzii	négatif	Négatif	Négatif	Négatif	Négatif	Négatif	Négatif	Positif	Négatif
SE	Février	2022	Saison sèche	PSC	Anopheles gambiae s.l	An. coluzzii	négatif	Négatif	Négatif	Négatif	Négatif	Négatif	Négatif	Négatif	Positif
SE	Février	2022	Saison sèche	PSC	Anopheles gambiae s.l	An. coluzzii	négatif	Négatif	Négatif	Négatif	Négatif	Négatif	Négatif	Négatif	Positif
SE	Février	2022	Saison sèche	PSC	Anopheles gambiae s.l	An. coluzzii	négatif	Négatif	Positif	Négatif	Négatif	Négatif	Négatif	Négatif	Positif
SE	Février	2022	Saison sèche	PSC	Anopheles gambiae s.l		négatif	Négatif	Négatif	Négatif	Négatif	Négatif	Négatif	Positif	Négatif
SE	Février	2022	Saison sèche	PSC	Anopheles gambiae s.l	An. coluzzii	négatif	Négatif	Négatif	Négatif	Négatif	Négatif	Négatif	Positif	Négatif
SE	Février	2022	Saison sèche	PSC	Anopheles gambiae s.l	An. coluzzii	négatif	Négatif	Négatif	Négatif	Négatif	Négatif	Négatif	Positif	Négatif
SE	Février	2022	Saison sèche	PSC	Anopheles gambiae s.l	An. coluzzii	négatif	Négatif	Négatif	Négatif	Négatif	Négatif	Négatif	Positif	Négatif
SE	Février	2022	Saison sèche	PSC	Anopheles gambiae s.l	An. arabiensis	négatif	Négatif	Négatif	Négatif	Négatif	Négatif	Négatif	Négatif	Négatif
SE	Février	2022	Saison sèche	PSC	Anopheles gambiae s.l	An. coluzzii	négatif	Négatif	Négatif	Négatif	Négatif	Négatif	Négatif	Négatif	Négatif
SE	Février	2022	Saison sèche	PSC	Anopheles gambiae s.l		négatif	Négatif	Négatif	Négatif	Négatif	Négatif	Négatif	Négatif	Positif
SE	Février	2022	Saison sèche	PSC	Anopheles gambiae s.l	An. coluzzii	négatif	Négatif	Négatif	Négatif	Négatif	Négatif	Négatif	Négatif	Positif
SE	Février	2022	Saison sèche	PSC	Anopheles gambiae s.l	An. coluzzii	Plasmodium falciparum	Négatif	Négatif	Négatif	Négatif	Négatif	Négatif	Négatif	Négatif
SE	Février	2022	Saison sèche	PSC	Anopheles gambiae s.l	An. coluzzii	Plasmodium falciparum	Négatif	Négatif	Négatif	Négatif	Négatif	Négatif	Négatif	Négatif
SE	Février	2022	Saison sèche	PSC	Anopheles gambiae s.l	An. coluzzii	négatif	Négatif	Négatif	Négatif	Négatif	Négatif	Négatif	Négatif	Négatif
SE	Février	2022	Saison sèche	PSC	Anopheles gambiae s.l	An. coluzzii	négatif	Négatif	Négatif	Négatif	Négatif	Négatif	Négatif	Négatif	Négatif
SE	Février	2022	Saison sèche	PSC	Anopheles gambiae s.l	An. coluzzii	négatif	Négatif	Négatif	Négatif	Négatif	Négatif	Négatif	Positif	Négatif
SE	Février	2022	Saison sèche	PSC	Anopheles gambiae s.l		négatif	Négatif	Négatif	Négatif	Négatif	Négatif	Négatif	Négatif	Négatif
SE	Février	2022	Saison sèche	PSC	Anopheles gambiae s.l	An. coluzzii	négatif	Négatif	Négatif	Négatif	Négatif	Négatif	Négatif	Négatif	Négatif
